# Supplementary material for: S-nitrosylation contributes to ER stress and aggresome formation in secosterol-B-mediated endothelial dysfunction
Source: J Lipid Res. 2026 Mar 10;67(4):101017. doi: 10.1016/j.jlr.2026.101017 (PMC13068821; doi:10.1016/j.jlr.2026.101017)
Supplement: Supplementary Table S1 [file mmc2.xlsx]

## Sheet: Proteins
Checked	Tags	Master	Accession	Description	Coverage [%]	Contaminant	# Peptides	# PSMs	# Unique Peptides	# AAs	MW [kDa]	calc. pI	Score MSPepSearch: MSPepSearch	Score Sequest HT: Sequest HT	# Peptides (by Search Engine): MSPepSearch	# Peptides (by Search Engine): Sequest HT	Biological Process	Cellular Component	Molecular Function	Pfam IDs	Entrez Gene ID	Gene Symbol	Gene ID	Ensembl Gene ID	WikiPathways	Reactome Pathways	# Protein Pathway Groups	# Razor Peptides	Abundance Ratio: (SEC-B) / (Ctrl)	Abundance Ratio (log2): (SEC-B) / (Ctrl)	Abundance Ratio P-Value: (SEC-B) / (Ctrl)	Abundance Ratio Adj. P-Value: (SEC-B) / (Ctrl)	Abundances (Grouped): Ctrl	Abundances (Grouped): SEC-B	Abundances (Grouped) CV [%]: Ctrl	Abundances (Grouped) CV [%]: SEC-B	Found in Sample Group: Ctrl	Found in Sample Group: SEC-B	# Protein Groups	Modifications
FALSE	B	Master Protein	Q5T749	Keratinocyte proline-rich protein [OS=Homo sapiens]	3	FALSE	2	56	2	579	64.1	8.27	26887		2			other cell component			448834	KPRP	hsa:448834; Q5T749	ENSG00000203786		Differentiation of keratinocytes in interfollicular epidermis in mammalian skin	1	0	0.495	-1.02	0.00379795	0.0626052	396271	195969	21.57	23.6	High	High	1
FALSE	B	Master Protein	P78371	T-complex protein 1 subunit beta [OS=Homo sapiens]	3	FALSE	2	15	2	535	57.5	6.46	4913	0	2	2	cell organization and biogenesis;protein metabolism;other metabolic processes;other biological processes	non-structural extracellular;cytosol;cytoskeleton;other cytoplasmic organelle;other cell component	other molecular function	Pf00118	10576	CCT2	A8K402; B5BTY7; B7Z243; B7Z7K4; B7ZAT2; hsa:10576; P78371; Q14D36; Q6IAT3	ENSG00000166226	16p11.2 proximal deletion syndrome	Formation of tubulin folding intermediates by CCT/TriC; BBSome-mediated cargo-targeting to cilium; Neutrophil degranulation; Association of TriC/CCT with target proteins during biosynthesis; Cooperation of PDCL (PhLP1) and TRiC/CCT in G-protein beta folding; Prefoldin mediated transfer of substrate to CCT/TriC; RHOBTB2 GTPase cycle; RHOBTB1 GTPase cycle; Folding of actin by CCT/TriC	10	0	0.372	-1.42	0.040168	0.0628153	304463	113410	37.9	36.48	High	High	1
FALSE	B	Master Protein	B4DUQ1	Heterogeneous nuclear ribonucleoprotein K [OS=Homo sapiens]	8	FALSE	2	6	2	439	48.5	5.92	2960		2			cytoskeleton;nucleus;other cell component	nucleic acid binding activity	Pf00013, Pf08067	3190	HNRNPK	B4DUQ1	ENSG00000165119	mRNA processing; lncRNA in canonical Wnt signaling and colorectal cancer		2	0	0.171	-2.55	0.0267884	0.0626052	231981	39707.3	34.97	33.94	High	High	1
FALSE	B	Master Protein	Q59EM6	submitted name: Internexin neuronal intermediate filament protein, alpha variant [OS=Homo sapiens]	5	FALSE	2	12	1	332	37.3	5	5507		2		cell organization and biogenesis	cytoskeleton;other cell component	cytoskeletal activity	Pf00038							0	0	0.629	-0.67	0.0150446	0.0626052	139997	88095.1	24.04	1.43	High	High	1
FALSE	B	Master Protein	Q53ET2	Dihydropyrimidinase-related protein 2 [OS=Homo sapiens]	4	FALSE	3	57	3	572	62.2	6.32	25580	0	3	1	developmental processes;other biological processes	other cell component	other molecular function	Pf01979							0	0	0.543	-0.88	0.019305	0.0626052	512635	278176	27.44	23.74	High	High	1
FALSE	B	Master Protein	Q16778	Histone H2B type 2-E [OS=Homo sapiens]	40	FALSE	5	67	5	126	13.9	10.32	32707	0	5	1	cell organization and biogenesis;stress response	non-structural extracellular;cytosol;nucleus;other cell component	nucleic acid binding activity;other molecular function	Pf00125	8349	H2BC21	A3KMC7; A8K110; hsa:8349; Q16778; Q4KMY1; Q5QNX0; Q9UE88	ENSG00000184678	3q29 copy number variation syndrome	Amyloid fiber formation; Meiotic synapsis; Regulation of endogenous retroelements by KRAB-ZFP proteins; HCMV Late Events; Ub-specific processing proteases; HCMV Early Events; Transcriptional regulation by small RNAs; Deposition of new CENPA-containing nucleosomes at the centromere; Regulation of endogenous retroelements by Piwi-interacting RNAs (piRNAs); B-WICH complex positively regulates rRNA e…	49	0	0.408	-1.29	0.0027178	0.0626052	1.48514e+06	605316	31.44	9.42	High	High	1
FALSE	B	Master Protein	P50991	T-complex protein 1 subunit delta [OS=Homo sapiens]	4	FALSE	3	20	3	539	57.9	7.83	7884		3		protein metabolism;other metabolic processes;other biological processes	cytosol;cytoskeleton;nucleus;other cell component	other molecular function	Pf00118	10575	CCT4	B2R6I3; B7Z8B1; F5H5W3; hsa:10575; O14870; P50991; Q53QP9; Q96C51	ENSG00000115484	16p11.2 proximal deletion syndrome	Formation of tubulin folding intermediates by CCT/TriC; BBSome-mediated cargo-targeting to cilium; Association of TriC/CCT with target proteins during biosynthesis; Cooperation of PDCL (PhLP1) and TRiC/CCT in G-protein beta folding; Prefoldin mediated transfer of substrate to CCT/TriC; Folding of actin by CCT/TriC	7	0	0.559	-0.84	0.0360177	0.0626052	358438	200505	32.11	33.87	High	High	1
FALSE	B	Master Protein	P08670	Vimentin [OS=Homo sapiens]	41	FALSE	20	623	17	466	53.6	5.12	346822	14.15	19	5	cell organization and biogenesis;stress response;developmental processes;other biological processes	plasma membrane;other membranes;cytosol;cytoskeleton;nucleus;other cytoplasmic organelle;other cell component	cytoskeletal activity;nucleic acid binding activity;other molecular function	Pf00038, Pf04732	7431	VIM	B0YJC2; D3DRU4; hsa:7431; P08670; Q15867; Q15868; Q15869; Q548L2; Q6LER9; Q8N850; Q96ML2; Q9NTM3	ENSG00000026025	Allograft rejection; Spinal cord injury; Primary focal segmental glomerulosclerosis (FSGS); Mammary gland development pathway - Puberty (Stage 2 of 4); Apoptosis-related network due to altered Notch3 in ovarian cancer; Striated muscle contraction pathway; TGF-beta signaling in thyroid cells for epithelial-mesenchymal transition; Ciliary landscape; Burn wound healing; CCL18 signaling; TROP2 regula…	Aggrephagy; Interleukin-4 and Interleukin-13 signaling; Chaperone Mediated Autophagy; Late endosomal microautophagy; Striated Muscle Contraction; RHOBTB1 GTPase cycle; Caspase-mediated cleavage of cytoskeletal proteins	21	1	0.7	-0.51	0.0326827	0.0626052	9.26163e+06	6.48563e+06	32.7	27.75	High	High	1
FALSE	A	Master Protein	P81605	Dermcidin [OS=Homo sapiens]	39	FALSE	4	156	4	110	11.3	6.54	84230		4		protein metabolism;stress response;transport	non-structural extracellular;other membranes	transporter activity;other molecular function	Pf15291	117159	DCD	A5JHP2; A5JHP3; hsa:117159; P58461; P81605; Q53YJ2	ENSG00000161634		Antimicrobial peptides	1	0	2.373	1.25	0.00276709	0.0626052	4.42306e+06	1.04941e+07	34.14	16.35	High	High	1
FALSE	A	Master Protein	P13639	Elongation factor 2 [OS=Homo sapiens]	7	FALSE	7	32	7	858	95.3	6.83	14259		7		protein metabolism;other metabolic processes;other biological processes	non-structural extracellular;plasma membrane;other membranes;cytosol;translational apparatus;other cell component	translation activity;nucleic acid binding activity;other molecular function	Pf00009, Pf00679, Pf03144, Pf03764, Pf14492	1938	EEF2	A0A384N6H1; B2RMP5; D6W618; hsa:1938; P13639; Q58J86	ENSG00000167658	Translation factors; AMP-activated protein kinase signaling; Brain-derived neurotrophic factor (BDNF) signaling; IL18 signaling; AMPK regulation of mammary milk protein synthesis	Neutrophil degranulation; Protein methylation; Uptake and function of diphtheria toxin; Peptide chain elongation; Synthesis of diphthamide-EEF2	10	0	1.51	0.59	0.0192989	0.0626052	503744	760803	29	13.94	High	High	1
FALSE	A	Master Protein	E9PQB7	Cofilin-1 [OS=Homo sapiens]	23	FALSE	2	21	2	122	13.9	8.72	10474		2		cell organization and biogenesis	plasma membrane;other membranes;cytoskeleton;nucleus	cytoskeletal activity	Pf00241		CFL1	E9PQB7	ENSG00000172757	7q11.23 copy number variation syndrome; Axon guidance		2	0	1.48	0.57	0.0409384	0.0637967	1.02271e+06	1.51387e+06	16.42	23.57	High	High	1
FALSE	A	Master Protein	Q96DR8	Mucin-like protein 1 [OS=Homo sapiens]	18	FALSE	3	583	3	90	9	4.64	317858	0	3	2		non-structural extracellular;plasma membrane;other membranes;ER/Golgi		Pf21823	118430	MUCL1	hsa:118430; Q0VG95; Q32ZB5; Q96DR8	ENSG00000172551		Dectin-2 family; Termination of O-glycan biosynthesis; Defective GALNT3 causes HFTC; Defective C1GALT1C1 causes TNPS; Defective GALNT12 causes CRCS1	6	0	1.954	0.97	0.000886588	0.0626052	2.56505e+06	5.0126e+06	22.04	26.75	High	High	1
FALSE	A	Master Protein	V9HWB4	78 kDa glucose-regulated protein [OS=Homo sapiens]	16	FALSE	9	239	8	654	72.3	5.16	131915	0	8	2	protein metabolism;other metabolic processes;stress response;developmental processes;signal transduction;other biological processes	plasma membrane;other membranes;ER/Golgi;nucleus;other cell component	translation activity;other molecular function	Pf00012	3309	HEL-S-89n	hsa:3309; V9HWB4		Parkin-ubiquitin proteasomal system pathway; Apoptosis-related network due to altered Notch3 in ovarian cancer; Photodynamic therapy-induced unfolded protein response; Orexin receptor pathway		4	1	1.936	0.95	8.81866e-05	0.0603774	2.95532e+06	5.72086e+06	13.12	15.31	High	High	1
FALSE	A	Master Protein	P48681	Nestin [OS=Homo sapiens]	5	FALSE	8	23	8	1621	177.3	4.36	9028	0	8	1	cell cycle OR cell proliferation;cell organization and biogenesis;developmental processes;other biological processes	cytoskeleton;other cell component	signal transduction activity or receptor binding;other molecular function	Pf00038	10763	NES	hsa:10763; O00552; P48681; Q3LIF5; Q5SYZ6	ENSG00000132688	Cell lineage map for neuronal differentiation		1	0	3.512	1.81	0.0141432	0.0626052	111434	391361	3.4	64.19	High	High	1
FALSE	A	Master Protein	Q9NZT1	Calmodulin-like protein 5 [OS=Homo sapiens]	32	FALSE	4	357	3	146	15.9	4.44	103261	10.41	3	1	signal transduction;other biological processes	non-structural extracellular;other cell component	enzyme regulator activity;other molecular function	Pf13499	51806	CALML5	hsa:51806; Q5SQI3; Q8IXU8; Q9NZT1	ENSG00000178372	Alzheimer's disease and miRNA effects; Ras signaling; Melanoma; Alzheimer's disease	Neutrophil degranulation; Differentiation of keratinocytes in interfollicular epidermis in mammalian skin	6	1	1.34	0.42	0.0330011	0.0626052	2.28778e+07	3.06573e+07	12.43	18.18	High	High	1	Met-loss+Acetyl [N-Term]
FALSE	A	Master Protein	Q15657	submitted name: Tropomyosin isoform [OS=Homo sapiens]	7	FALSE	2	31	2	243	28.4	4.93	13565		2			cytoskeleton	cytoskeletal activity	Pf00261							0	0	2.156	1.11	0.0175852	0.0626052	145430	313527	34.37	24.02	High	High	1
FALSE	A	Master Protein	P12273	Prolactin-inducible protein [OS=Homo sapiens]	13	FALSE	2	11	2	146	16.6	8.05	5437		2		protein metabolism;other biological processes	non-structural extracellular;nucleus	cytoskeletal activity;other molecular function	Pf05326	5304	PIP	A0A963; A0A9C3; A0A9F3; A4D2I1; hsa:5304; P12273	ENSG00000159763	Molecular pathway for oxidative stress	Miscellaneous transport and binding events	2	0	5.184	2.37	0.01743	0.0626052	46038.9	238653	0.21	91.67	High	High	1
FALSE	A	Master Protein	V9HWC0	Moesin [OS=Homo sapiens]	7	FALSE	5	66	4	577	67.8	6.4	30229	0	5	1	other biological processes	plasma membrane;other membranes;cytoskeleton;other cell component	cytoskeletal activity;other molecular function	Pf00373, Pf00769, Pf09379, Pf09380, Pf20492	4478	HEL70	hsa:4478; V9HWC0		AGE/RAGE pathway; Regulation of actin cytoskeleton		2	1	2.15	1.1	0.0398596	0.0626052	424592	912699	33.65	32.16	High	High	1
FALSE	A	Master Protein	B7Z1K5	Tubulin alpha chain [OS=Homo sapiens]	17	FALSE	7	103	7	519	57.7	5.07	43178		7		cell cycle OR cell proliferation;cell organization and biogenesis	cytoskeleton;other cell component	cytoskeletal activity;other molecular function	Pf00091, Pf03953					Pathogenic Escherichia coli infection; Parkin-ubiquitin proteasomal system pathway; VEGFA-VEGFR2 signaling		3	0	3.302	1.72	0.0258825	0.0626052	1.74382e+06	5.75815e+06	61.15	15.1	High	High	1
FALSE	A	Master Protein	E9PKE3	Heat shock cognate 71 kDa protein [OS=Homo sapiens]	14	FALSE	8	160	5	627	68.8	5.52	82970	0	8	1	cell organization and biogenesis;protein metabolism;RNA metabolism OR transcription;other metabolic processes;transport	nucleus	other molecular function	Pf00012		HSPA8	E9PKE3	ENSG00000109971	Measles virus infection; Extrafollicular and follicular B cell activation by SARS-CoV-2; 1p36 copy number variation syndrome; HDAC6 interactions in the central nervous system		4	2	1.795	0.84	0.048652	0.0754369	1.51251e+06	2.71545e+06	41.07	32.86	High	High	1
FALSE	A	Master Protein	A0A7I2V599	60 kDa heat shock protein, mitochondrial [OS=Homo sapiens]	19	FALSE	10	106	10	537	57.8	7.77	46266	0	10	1	protein metabolism;other metabolic processes	mitochondrion	other molecular function	Pf00118		HSPD1	A0A7I2V599	ENSG00000144381	8p23.1 copy number variation syndrome		1	0	2.89	1.53	0.00591806	0.0626052	1.25691e+06	3.63183e+06	47.35	28.66	High	High	1
FALSE	A	Master Protein	A0A0U1RQZ6	submitted name: Zymogen granule protein 16 homolog B [OS=Homo sapiens]	10	FALSE	2	20	2	178	19.6	5.95	7526		2					Pf01419		ZG16B	A0A0U1RQZ6	ENSG00000283056			0	0	2.877	1.52	0.000273853	0.0603774	231369	665627	10.7	18.75	High	High	1
FALSE	A	Master Protein	C9JF17	Apolipoprotein D [OS=Homo sapiens]	14	FALSE	3	53	3	215	24.1	5.6	24586		3		stress response;transport;developmental processes;other biological processes	non-structural extracellular	other molecular function	Pf08212		APOD	C9JF17	ENSG00000189058			0	0	2.329	1.22	0.00437989	0.0626052	268334	624839	19.49	27.57	High	High	1
FALSE	A	Master Protein	H7C144	Alpha-actinin-4 [OS=Homo sapiens]	2	FALSE	2	27	2	906	104.3	5.5	10164		2			other cell component	cytoskeletal activity;other molecular function	Pf00307, Pf00435, Pf08726, Pf13499	81	ACTN4	H7C144	ENSG00000130402	Arrhythmogenic right ventricular cardiomyopathy; Primary focal segmental glomerulosclerosis (FSGS); Focal adhesion; Striated muscle contraction pathway; Ebola virus infection in host; Nephrotic syndrome; Alstrom syndrome		7	0	2.053	1.04	0.0425764	0.0661185	76364.4	156764	21.27	54.26	High	High	1
FALSE	A	Master Protein	A0A060VCY6	submitted name: MHC class I antigen [OS=Homo sapiens]	12	FALSE	4	19	2	340	38.5	6.15	6717	0	3	1		other membranes		Pf00129, Pf07654		HLA-A	A0A060VCY6				0	2	4.828	2.27	0.0314302	0.0626052	116632	563079	10.58	78.76	High	High	1
FALSE		Master Protein	P54652	Heat shock-related 70 kDa protein 2 [OS=Homo sapiens]	7	FALSE	4	122	1	639	70	5.74	64984		4		cell cycle OR cell proliferation;cell organization and biogenesis;protein metabolism;other metabolic processes;stress response;other biological processes	plasma membrane;other membranes;cytosol;cytoskeleton;nucleus;other cell component	cytoskeletal activity;other molecular function	Pf00012	3306	HSPA2	hsa:3306; P54652; Q15508; Q53XM3; Q9UE78	ENSG00000126803	Parkin-ubiquitin proteasomal system pathway; MAPK signaling; Measles virus infection; 7q11.23 copy number variation syndrome; Urotensin-II-mediated signaling	Meiotic synapsis; HSP90 chaperone cycle for steroid hormone receptors (SHR) in the presence of ligand; PKR-mediated signaling; Regulation of HSF1-mediated heat shock response; Attenuation phase	10	0	1.359	0.44			64115	87107.1		83.61	High	High	1
FALSE		Master Protein	A0A7P0TAE9	Calnexin [OS=Homo sapiens]	4	FALSE	3	35	3	626	71.3	4.72	16179		3		protein metabolism;other metabolic processes	other membranes;mitochondrion;ER/Golgi	other molecular function	Pf00262		CANX	A0A7P0TAE9	ENSG00000127022	15q11q13 copy number variation		1	0	0.8	-0.32	0.0535715	0.0825551	375682	300496	17.1	15.14	High	High	1
FALSE		Master Protein	B7Z3V1	Sodium/potassium-transporting ATPase subunit alpha [OS=Homo sapiens]	6	FALSE	5	42	5	1020	112.4	5.35	19439		5		transport	plasma membrane;other membranes;other cell component	transporter activity;other molecular function	Pf00122, Pf00689, Pf00690, Pf13246							0	0	0.574	-0.8	0.142114	0.173499	867515	497548	49.91	48.23	High	High	1
FALSE		Master Protein	A0A5F9ZHM4	L-lactate dehydrogenase [OS=Homo sapiens]	20	FALSE	7	59	6	341	37.4	6.25	28867	0	7	1	other metabolic processes	other membranes;cytosol;mitochondrion	other molecular function	Pf00056, Pf02866	3945	LDHB	A0A5F9ZHM4	ENSG00000111716	Clear cell renal cell carcinoma pathways; Glycolysis and gluconeogenesis; Metabolic epileptic disorders		3	0	0.929	-0.11	0.517439	0.564798	381170	353991	19.83	42.77	High	High	1
FALSE		Master Protein	H7C5W9	P-type Ca(2+) transporter [OS=Homo sapiens]	2	FALSE	2	4	2	933	102.5	5.59	1653		2		transport	other membranes;cytosol;ER/Golgi	transporter activity;other molecular function	Pf00122, Pf00689, Pf00702, Pf13246		ATP2A2	H7C5W9	ENSG00000174437	miR-targeted genes in leukocytes; miR-targeted genes in lymphocytes; miR-targeted genes in muscle cell; miR-targeted genes in squamous cell; Alzheimer's disease and miRNA effects; Endothelin pathways; Alzheimer's disease		7	0	0.674	-0.57			134868	90890.6			High	High	1
FALSE		Master Protein	Q9BVT0	Transforming protein RhoA [OS=Homo sapiens]	24	FALSE	3	9	3	101	11.5	9.35	3310		3		cell organization and biogenesis;signal transduction	plasma membrane;other membranes;cytosol;other cell component	other molecular function	Pf00071	387	ARHA	Q9BVT0		Androgen receptor signaling; Physiological and pathological hypertrophy of the heart; MicroRNAs in cardiomyocyte hypertrophy; Leptin signaling; Pathogenic Escherichia coli infection; AGE/RAGE pathway; Corticotropin-releasing hormone signaling; Alpha 6 beta 4 signaling; Focal adhesion; G protein signaling; Wnt signaling; TGF-beta signaling pathway; VEGFA-VEGFR2 signaling; Wnt signaling and pluripo…		27	0	1.167	0.22			91488.8	106756		98.48	High	High	1
FALSE		Master Protein	P06733	Alpha-enolase [OS=Homo sapiens]	29	FALSE	12	246	9	434	47.1	7.39	116836	1.74	12	1	other metabolic processes;other biological processes	plasma membrane;other membranes;cytosol;cytoskeleton;nucleus;other cell component	nucleic acid binding activity;other molecular function	Pf00113, Pf03952	2023	ENO1	B2RD59; hsa:2023; P06733; P22712; Q16704; Q4TUS4; Q53FT9; Q53HR3; Q658M5; Q6GMP2; Q71V37; Q7Z3V6; Q8WU71; Q96GV1; Q9BT62; Q9UCH6; Q9UM55	ENSG00000074800	Clear cell renal cell carcinoma pathways; Metabolic reprogramming in colon cancer; Aerobic glycolysis - augmented; Aerobic glycolysis; IL18 signaling; Glycolysis and gluconeogenesis; Metabolic epileptic disorders	Glycolysis; Gluconeogenesis; Manipulation of host energy metabolism	10	3	0.964	-0.05	0.352162	0.398463	5.78262e+06	5.57205e+06	13.01	13.01	High	High	1
FALSE		Master Protein	B4DF70	Peroxiredoxin-2 [OS=Homo sapiens]	14	FALSE	3	50	3	183	20.1	8.78	22723		3		other metabolic processes;stress response;other biological processes	cytosol	other molecular function	Pf00578							0	0	1.039	0.06	0.476103	0.522269	964781	1.00265e+06	42.49	26.88	High	High	1
FALSE		Master Protein	Q96QA5	Gasdermin-A [OS=Homo sapiens]	5	FALSE	3	41	3	445	49.3	5.29	21414		3		stress response;transport;other biological processes	plasma membrane;other membranes;cytosol;other cell component	transporter activity;other molecular function	Pf04598, Pf17708	284110	GSDMA	hsa:284110; Q32MC5; Q86VE7; Q8N1M6; Q96QA5	ENSG00000167914			0	0	1.121	0.17	0.797656	0.830298	1.06633e+06	1.19565e+06	21.32	63.24	High	High	1
FALSE		Master Protein	P24821-4	Isoform 4 of Tenascin [OS=Homo sapiens]	18	FALSE	28	429	28	2110	230.7	4.91	185877	0	26	9						TNC	P24821-4				0	0	0.648	-0.63	0.974638	0.980456	5.09216e+06	3.30177e+06	32.14	60.06	High	High	1
FALSE		Master Protein	E7DVW5	Fatty acid-binding protein 5 [OS=Homo sapiens]	12	FALSE	2	29	2	135	15.2	7.01	11727		2		other metabolic processes;transport;other biological processes	non-structural extracellular;cytosol;nucleus;other cell component	other molecular function	Pf00061	2171	FABP5	E7DVW5; hsa:2171				0	0	7.932	2.99			69025.9	547503		23.37	High	High	1
FALSE		Master Protein	Q96IR1	submitted name: RPS4X protein [OS=Homo sapiens]	8	FALSE	3	10	3	243	27.2	9.94	2659	0	2	1	protein metabolism;other metabolic processes	cytosol;translational apparatus	nucleic acid binding activity;other molecular function	Pf00467, Pf00900, Pf16121		RPS4X	Q96IR1				0	0	1.332	0.41			216503	288375		67.73	High	High	1
FALSE		Master Protein	B3KRN4	submitted name: cDNA FLJ34625 fis, clone KIDNE2015244, highly similar to Serine protease HTRA1 [OS=Homo sapiens]	8	FALSE	3	48	3	447	48.4	10.13	22754	1.66	3	1	protein metabolism;other biological processes	extracellular matrix	other molecular function	Pf13365, Pf17820							0	0	0.65	-0.62	0.439365	0.486716	1.39563e+06	907652	45.17	58.39	High	High	1
FALSE		Master Protein	P21333	Filamin-A [OS=Homo sapiens]	7	FALSE	16	134	14	2647	280.6	6.06	60842		16		cell cycle OR cell proliferation;cell organization and biogenesis;protein metabolism;RNA metabolism OR transcription;other metabolic processes;stress response;transport;developmental processes;signal transduction;other biological processes	non-structural extracellular;plasma membrane;other membranes;cytosol;cytoskeleton;ER/Golgi;nucleus;other cell component	signal transduction activity or receptor binding;cytoskeletal activity;other molecular function	Pf00307, Pf00630	2316	FLNA	E9KL45; hsa:2316; P21333; Q5HY53; Q5HY55; Q8NF52	ENSG00000196924	Androgen receptor signaling; Prolactin signaling; Focal adhesion; Hypothesized pathways in pathogenesis of cardiovascular disease; MAPK signaling; IL4 signaling; Ebola virus infection in host; Joubert syndrome; NPHP1 deletion syndrome	OAS antiviral response; Platelet degranulation ; RHO GTPases activate PAKs; GP1b-IX-V activation signalling; Cell-extracellular matrix interactions	14	2	1.234	0.3	0.54059	0.588311	1.36849e+06	1.68895e+06	30.7	30.56	High	High	1
FALSE		Master Protein	A0A8I5KWT8	Myosin-9 [OS=Homo sapiens]	3	FALSE	6	12	6	1981	229	5.64	4368	0	5	2	other biological processes	plasma membrane;other membranes;cytosol;cytoskeleton;nucleus;other cell component	cytoskeletal activity;other molecular function	Pf00063, Pf01576, Pf02736		MYH9	A0A8I5KWT8	ENSG00000100345	Primary focal segmental glomerulosclerosis (FSGS); HDAC6 interactions in the central nervous system		2	0	0.679	-0.56	0.954646	0.963583	158277	107449	35.74	132.38	High	High	1
FALSE		Master Protein	P29966	Myristoylated alanine-rich C-kinase substrate [OS=Homo sapiens]	20	FALSE	4	8	4	332	31.5	4.45	3744		4		cell organization and biogenesis;stress response;developmental processes;other biological processes	plasma membrane;other membranes;cytoskeleton;nucleus;other cell component	cytoskeletal activity;other molecular function	Pf02063	4082	MARCKS	E1P560; hsa:4082; P29966; Q2LA83; Q5TDB7	ENSG00000277443	Brain-derived neurotrophic factor (BDNF) signaling	Acetylcholine regulates insulin secretion	2	0	1.596	0.67			129084	205968		64.21	High	High	1
FALSE		Master Protein	A0A7I2V5S2	Nucleophosmin [OS=Homo sapiens]	9	FALSE	3	40	3	305	33.9	4.82	22880		3			nucleus;other cell component	nucleic acid binding activity	Pf03066, Pf16276		NPM1	A0A7I2V5S2	ENSG00000181163			0	0	1.254	0.33	0.129828	0.159517	923387	1.15786e+06	27.83	27.74	High	High	1
FALSE		Master Protein	B4DX78	RNA helicase [OS=Homo sapiens]	3	FALSE	2	10	2	470	53.7	5.9	3626		2		RNA metabolism OR transcription;other metabolic processes;transport		nucleic acid binding activity;other molecular function	Pf00270, Pf00271							0	0	2.538	1.34			29706.6	75385.2		48.31	High	High	1
FALSE		Master Protein	O75369	Filamin-B [OS=Homo sapiens]	4	FALSE	12	170	10	2602	278	5.73	80084	0	12	4	cell organization and biogenesis;stress response;signal transduction;other biological processes	plasma membrane;other membranes;cytosol;cytoskeleton;other cell component	cytoskeletal activity;other molecular function	Pf00307, Pf00630	2317	FLNB	B2ZZ83; B2ZZ84; B2ZZ85; C9JKE6; C9JMC4; hsa:2317; O75369; Q13706; Q59EC2; Q60FE7; Q6MZJ1; Q8WXS9; Q8WXT0; Q8WXT1; Q8WXT2; Q8WXT3; Q9NRB5; Q9NT26; Q9UEV9	ENSG00000136068	Focal adhesion; MAPK signaling; VEGFA-VEGFR2 signaling; Ebola virus infection in host; NPHP1 deletion syndrome	ISG15 antiviral mechanism	6	0	1.002	0	0.596206	0.642056	1.18618e+06	1.1886e+06	35.62	44.02	High	High	1
FALSE		Master Protein	P08238	Heat shock protein HSP 90-beta [OS=Homo sapiens]	13	FALSE	9	123	4	724	83.2	5.03	50684	0	9	1	cell organization and biogenesis;protein metabolism;DNA metabolism;other metabolic processes;stress response;other biological processes	non-structural extracellular;plasma membrane;other membranes;cytosol;nucleus;other cell component	enzyme regulator activity;cytoskeletal activity;nucleic acid binding activity;other molecular function	Pf00183, Pf13589	3326	HSP90AB1	B2R5P0; hsa:3326; P08238; Q5T9W7; Q9NQW0; Q9NTK6	ENSG00000096384	Nuclear receptors meta-pathway; NRF2 pathway; Focal adhesion: PI3K-Akt-mTOR-signaling; PI3K-Akt signaling	Regulation of actin dynamics for phagocytic cup formation; Potential therapeutics for SARS; HSP90 chaperone cycle for steroid hormone receptors (SHR) in the presence of ligand; The role of GTSE1 in G2/M progression after G2 checkpoint; SARS-CoV-2 activates/modulates innate and adaptive immune responses; Aryl hydrocarbon receptor signalling; Neutrophil degranulation; Estrogen-dependent gene expres…	25	5	1.088	0.12	0.806926	0.836049	749155	814909	49.68	56.86	High	High	1
FALSE		Master Protein	B8ZZK2	gamma-glutamylcyclotransferase [OS=Homo sapiens]	13	FALSE	2	20	2	166	18.4	5.9	10083		2				other molecular function	Pf13772		GGCT	B8ZZK2	ENSG00000006625			0	0	1.515	0.6	0.394207	0.442918	470645	713194	39.91	34.73	High	High	1
FALSE		Master Protein	P07355	Annexin A2 [OS=Homo sapiens]	31	FALSE	12	224	12	339	38.6	7.75	111780	0	11	3	cell adhesion;cell organization and biogenesis;RNA metabolism OR transcription;other metabolic processes;transport;developmental processes;other biological processes	non-structural extracellular;extracellular matrix;plasma membrane;other membranes;cytosol;nucleus;other cytoplasmic organelle;other cell component	enzyme regulator activity;cytoskeletal activity;other molecular function	Pf00191	302	ANXA2	hsa:302; P07355; Q567R4; Q6N0B3; Q8TBV2; Q96DD5; Q9UDH8	ENSG00000182718	miR-targeted genes in leukocytes; miR-targeted genes in lymphocytes; miR-targeted genes in squamous cell; Gastrin signaling; CCL18 signaling; Prostaglandin synthesis and regulation	Neutrophil degranulation; Gene and protein expression by JAK-STAT signaling after Interleukin-12 stimulation; Turbulent (oscillatory, disturbed) flow shear stress activates signaling by PIEZO1 and integrins in endothelial cells; Smooth Muscle Contraction; Dissolution of Fibrin Clot	11	0	1.12	0.16	0.902338	0.917403	4.49295e+06	5.0341e+06	20.69	28.16	High	High	1
FALSE		Master Protein	Q15365	Poly(rC)-binding protein 1 [OS=Homo sapiens]	12	FALSE	4	16	3	356	37.5	7.09	7347		4		RNA metabolism OR transcription;other metabolic processes;other biological processes	cytosol;nucleus;other cell component	nucleic acid binding activity;other molecular function	Pf00013	5093	PCBP1	hsa:5093; Q13157; Q14975; Q15365	ENSG00000169564	Ferroptosis	mRNA Splicing - Major Pathway; Processing of Capped Intron-Containing Pre-mRNA	3	1	0.889	-0.17	0.704662	0.744881	230993	205358	61.31	56.38	High	High	1
FALSE		Master Protein	V9HVZ4	Glyceraldehyde-3-phosphate dehydrogenase [OS=Homo sapiens]	30	FALSE	9	369	9	335	36	8.46	133111	0	9	3	other metabolic processes;other biological processes	plasma membrane;other membranes;cytosol;cytoskeleton;nucleus;other cell component	other molecular function	Pf00044, Pf02800	2597	HEL-S-162eP	hsa:2597; V9HVZ4		VEGFA-VEGFR2 signaling		1	0	1.861	0.9	0.120162	0.147822	5.67952e+06	1.05678e+07	36.81	29.57	High	High	1
FALSE		Master Protein	P41091	Eukaryotic translation initiation factor 2 subunit 3 [OS=Homo sapiens]	3	FALSE	2	5	2	472	51.1	8.4	1850		2		cell organization and biogenesis;protein metabolism;other metabolic processes	cytosol;other cell component	nucleic acid binding activity;other molecular function	Pf00009, Pf03144, Pf09173	1968	EIF2S3	A0A024RBY4; A8K2Y2; B2R5N2; B5BTZ4; hsa:1968; P41091; Q53HK3	ENSG00000130741	Translation factors; nsp1 from SARS-CoV-2 inhibits translation initiation in the host cell	PKR-mediated signaling; ABC-family proteins mediated transport; L13a-mediated translational silencing of Ceruloplasmin expression; Translation initiation complex formation; Formation of the ternary complex, and subsequently, the 43S complex; Ribosomal scanning and start codon recognition; GTP hydrolysis and joining of the 60S ribosomal subunit; Response of EIF2AK1 (HRI) to heme deficiency; PERK r…	14	0	0.878	-0.19			156660	137549		27.98	High	High	1
FALSE		Master Protein	A8K9L3	Myelin proteolipid protein [OS=Homo sapiens]	7	FALSE	2	5	2	277	30.1	8.35	456	0	1	1	cell organization and biogenesis;other metabolic processes;stress response;developmental processes;signal transduction;other biological processes	plasma membrane;other membranes;other cell component	other molecular function	Pf01275	5354	PLP1	A8K9L3; hsa:5354				0	0	1.299	0.38			176552	229414	1.17		High	High	1
FALSE		Master Protein	A0A2R8Y811	submitted name: Ribosomal protein S14 [OS=Homo sapiens]	16	FALSE	2	6	2	150	16.1	10.05	2884		2		protein metabolism;other metabolic processes	translational apparatus	other molecular function	Pf00411		RPS14	A0A2R8Y811	ENSG00000164587			0	0	1.279	0.36			175838	224916	11.52		High	High	1
FALSE		Master Protein	P01040	Cystatin-A [OS=Homo sapiens]	48	FALSE	4	624	4	98	11	5.5	383126		4		cell adhesion;protein metabolism;other metabolic processes;other biological processes	non-structural extracellular;plasma membrane;cytosol;nucleus;other cell component	enzyme regulator activity;other molecular function	Pf00031	1475	CSTA	hsa:1475; P01040; Q6IB90	ENSG00000121552	8p23.1 copy number variation syndrome	Formation of the cornified envelope	2	0	1.232	0.3	0.209522	0.248252	1.35633e+07	1.67076e+07	24.99	10.89	High	High	1
FALSE		Master Protein	P35625	Metalloproteinase inhibitor 3 [OS=Homo sapiens]	11	FALSE	2	33	2	211	24.1	8.72	13703		2		other biological processes	non-structural extracellular;extracellular matrix;other cell component	enzyme regulator activity;other molecular function	Pf00965	7078	TIMP3	B2RBY9; hsa:7078; P35625; Q5THV4; Q9UC74; Q9UGS2	ENSG00000100234	Matrix metalloproteinases; Angiogenesis; Oncostatin M signaling; Vitamin D receptor pathway; Endochondral ossification; IL18 signaling; Endochondral ossification with skeletal dysplasias	Platelet degranulation	8	0	1.748	0.81	0.318772	0.364065	159877	279500	42.26	66.13	High	High	1
FALSE		Master Protein	A0A024R1A3	E1 ubiquitin-activating enzyme [OS=Homo sapiens]	2	FALSE	2	36	2	1058	117.8	5.76	15709		2		protein metabolism;other metabolic processes	cytosol;mitochondrion;nucleus	other molecular function	Pf00899, Pf09358, Pf10585, Pf16190, Pf16191					Proteasome degradation; Parkin-ubiquitin proteasomal system pathway; Parkinson's disease pathway		3	0	0.929	-0.11	0.746999	0.787356	271517	252138	31.26	74.88	High	High	1
FALSE		Master Protein	A0A804F6T5	Pyruvate kinase [OS=Homo sapiens]	16	FALSE	7	39	7	566	61.6	7.68	18004	0	6	1	other metabolic processes	cytosol	kinase activity;other molecular function	Pf00224, Pf02887	5315	PKM	A0A804F6T5	ENSG00000067225	miR-targeted genes in leukocytes; miR-targeted genes in lymphocytes; miR-targeted genes in muscle cell; miR-targeted genes in squamous cell; Photodynamic therapy-induced HIF-1 survival signaling; Amino acid metabolism; Clear cell renal cell carcinoma pathways; Metabolic reprogramming in colon cancer; Aerobic glycolysis - augmented; Aerobic glycolysis; Perturbations to host-cell autophagy, induced…		15	0	0.926	-0.11	0.221649	0.261771	506395	468859	30.58	49.17	High	High	1
FALSE		Master Protein	P62805	Histone H4 [OS=Homo sapiens]	37	FALSE	4	52	4	103	11.4	11.36	23373		4		cell organization and biogenesis;other biological processes	non-structural extracellular;nucleus;other cell component	nucleic acid binding activity;other molecular function	Pf15511	121504; 554313; 8294; 8359; 8360; 8361; 8362; 8363; 8364; 8365; 8366; 8367; 8368; 8370	H4C1; H4C11; H4C12; H4C13; H4C14; H4C15; H4C16; H4C2; H4C3; H4C4; H4C5; H4C6; H4C8; H4C9	A2VCL0; hsa:121504; hsa:554313; hsa:8294; hsa:8359; hsa:8360; hsa:8361; hsa:8362; hsa:8363; hsa:8364; hsa:8365; hsa:8366; hsa:8367; hsa:8368; hsa:8370; P02304; P02305; P62805; Q6DRA9; Q6FGB8; Q6NWP7	ENSG00000158406; ENSG00000197061; ENSG00000197238; ENSG00000197837; ENSG00000270276; ENSG00000270882; ENSG00000273542; ENSG00000274618; ENSG00000275126; ENSG00000276180; ENSG00000276966; ENSG00000277157; ENSG00000278637; ENSG00000278705	Gastric cancer network 1; Histone modifications; 22q11.2 copy number variation syndrome; Male infertility; Type II interferon signaling	HCMV Late Events; Amyloid fiber formation; Meiotic synapsis; Regulation of endogenous retroelements by KRAB-ZFP proteins; HCMV Early Events; SUMOylation of chromatin organization proteins; Transcriptional regulation by small RNAs; Deposition of new CENPA-containing nucleosomes at the centromere; Regulation of endogenous retroelements by Piwi-interacting RNAs (piRNAs); B-WICH complex positively re…	56	0	0.233	-2.1	0.0673003	0.0854867	839571	195407	54.83	116.58	High	High	1
FALSE		Master Protein	Q53G71	Calreticulin [OS=Homo sapiens]	8	FALSE	4	71	4	406	46.9	4.45	32325	0	4	1	protein metabolism;other metabolic processes	non-structural extracellular;other membranes;cytosol;ER/Golgi;other cell component	other molecular function	Pf00262							0	0	1.235	0.3	0.19694	0.234937	890965	1.10064e+06	36.96	14.72	High	High	1
FALSE		Master Protein	P25311	Zinc-alpha-2-glycoprotein [OS=Homo sapiens]	21	FALSE	5	49	5	298	34.2	6.05	23341		5		cell adhesion;transport;other biological processes	non-structural extracellular;plasma membrane;other membranes	transporter activity;other molecular function	Pf00129, Pf07654	563	AZGP1	D6W5T8; hsa:563; O60386; P25311; Q5XKQ4; Q8N4N0	ENSG00000160862		Miscellaneous transport and binding events	1	0	1.033	0.05	0.260475	0.300818	195653	202091	68.04	121.89	High	High	1
FALSE		Master Protein	J3KRP2	submitted name: Proteasome 26S subunit, ATPase 5 [OS=Homo sapiens]	7	FALSE	2	8	2	241	27.2	7.53	2978		2			nucleus;other cell component	other molecular function	Pf00004, Pf16450		PSMC5	J3KRP2	ENSG00000087191	Pregnane X receptor pathway; Nuclear receptors meta-pathway		2	0	0.956	-0.06			116220	111150		2.73	High	High	1
FALSE		Master Protein	Q9Y6C2	EMILIN-1 [OS=Homo sapiens]	14	FALSE	14	372	14	1016	106.6	5.17	172936	0	14	1	cell adhesion;cell organization and biogenesis;developmental processes;other biological processes	non-structural extracellular;extracellular matrix;plasma membrane;other membranes;other cell component	signal transduction activity or receptor binding;extracellular structural activity;other molecular function	Pf00386, Pf01391, Pf07546	11117	EMILIN1	A0A0C4DFX3; A5PL03; H0Y7A0; hsa:11117; Q53SY9; Q96G58; Q96IH6; Q9UG76; Q9Y6C2	ENSG00000138080		Molecules associated with elastic fibres	1	0	0.754	-0.41	0.506652	0.553776	6.94889e+06	5.24171e+06	12.15	49.49	High	High	1
FALSE		Master Protein	P29401	Transketolase [OS=Homo sapiens]	7	FALSE	5	60	5	623	67.8	7.66	28174		5		other metabolic processes;other biological processes	other membranes;cytosol;ER/Golgi;nucleus;other cytoplasmic organelle	other molecular function	Pf00456, Pf02779, Pf02780	7086	TKT	A8K089; B4DE31; E7EPA7; hsa:7086; P29401; Q8TBA3; Q96HH3	ENSG00000163931	Pentose phosphate metabolism; VEGFA-VEGFR2 signaling; Metabolic reprogramming in colon cancer; Thiamine metabolic pathways	NFE2L2 regulates pentose phosphate pathway genes; Pentose phosphate pathway; Insulin effects increased synthesis of Xylulose-5-Phosphate	7	0	2.119	1.08	0.0507733	0.0784838	258829	548449	23.34	46.96	High	High	1
FALSE		Master Protein	Q02413	Desmoglein-1 [OS=Homo sapiens]	6	FALSE	5	30	5	1049	113.7	5.03	14351	0	4	1	cell adhesion;cell organization and biogenesis;other biological processes	plasma membrane;other membranes;cytosol;nucleus;other cell component	other molecular function	Pf00028, Pf01049	1828	DSG1	B7Z845; hsa:1828; Q02413	ENSG00000134760		Formation of the cornified envelope; RND2 GTPase cycle; Neutrophil degranulation; RND3 GTPase cycle; Apoptotic cleavage of cell adhesion proteins	6	0	1.55	0.63	0.186379	0.223	311581	483058	30.73	53.4	High	High	1
FALSE		Master Protein	P05783	Keratin, type I cytoskeletal 18 [OS=Homo sapiens]	9	FALSE	5	933	3	430	48	5.45	404686	0	5	1	cell organization and biogenesis;transport;signal transduction;other biological processes	cytosol;cytoskeleton;nucleus;other cell component	other molecular function	Pf00038	3875	KRT18	hsa:3875; P05783; Q53G38; Q5U0N8; Q9BW26	ENSG00000111057	Pathogenic Escherichia coli infection	Formation of the cornified envelope	3	0	1.116	0.16	0.555442	0.603656	579148	646078	42.45	43.7	High	High	1
FALSE		Master Protein	B4DY90	Tubulin beta chain [OS=Homo sapiens]	15	FALSE	6	99	2	464	52	4.92	45496	1.7	6	1	cell cycle OR cell proliferation;cell organization and biogenesis	cytoskeleton;other cell component	cytoskeletal activity;other molecular function	Pf00091, Pf03953					Pathogenic Escherichia coli infection; Parkin-ubiquitin proteasomal system pathway; Opioid receptor pathways		3	4	0.887	-0.17	0.413373	0.460717	1.41383e+06	1.25454e+06	37.01	51.75	High	High	1
FALSE		Master Protein	H6WCP5	glutamate--tRNA ligase [OS=Homo sapiens]	2	FALSE	2	5	2	863	97.5	7.39	2101		2		protein metabolism;RNA metabolism OR transcription;other metabolic processes	cytosol;other cell component	other molecular function	Pf00458, Pf00749, Pf03950, Pf20974, Pf21972							0	0	0.502	-1			207848	104277		27.62	High	High	1
FALSE		Master Protein	P15924	Desmoplakin [OS=Homo sapiens]	2	FALSE	8	62	8	2871	331.6	6.81	27507		8		cell adhesion;cell organization and biogenesis;protein metabolism;other metabolic processes;stress response;developmental processes;other biological processes	plasma membrane;other membranes;cytoskeleton;other cell component	cytoskeletal activity;other molecular function	Pf00681, Pf17902, Pf18373, Pf21019	1832	DSP	B2RTT2; D7RX09; hsa:1832; O75993; P15924; Q14189; Q9UHN4	ENSG00000096696	Arrhythmogenic right ventricular cardiomyopathy; Lung fibrosis; Epithelial to mesenchymal transition in colorectal cancer	Formation of the cornified envelope; Neutrophil degranulation; RND3 GTPase cycle; RND1 GTPase cycle; Apoptotic cleavage of cell adhesion proteins	9	0	1.669	0.74	0.109671	0.135998	543590	907036	38.14	52.73	High	High	1
FALSE		Master Protein	A0A384N6A4	10 kDa heat shock protein, mitochondrial [OS=Homo sapiens]	23	FALSE	3	5	3	102	10.9	8.92	1865		3		protein metabolism;other metabolic processes	mitochondrion	other molecular function	Pf00166							0	0	0.662	-0.59	0.147964	0.180367	100164	66345.2	47.3	18.72	High	High	1
FALSE		Master Protein	Q9BUF5	Tubulin beta-6 chain [OS=Homo sapiens]	9	FALSE	4	9	2	446	49.8	4.88	3564	0	4	1	cell cycle OR cell proliferation;cell organization and biogenesis	cytoskeleton;other cell component	cytoskeletal activity;other molecular function	Pf00091, Pf03953	84617	TUBB6	B3KM76; hsa:84617; Q9BUF5; Q9HA42	ENSG00000176014	Alzheimer's disease and miRNA effects; Pathogenic Escherichia coli infection; Parkin-ubiquitin proteasomal system pathway; Alzheimer's disease	HCMV Early Events; Intraflagellar transport; Recycling pathway of L1; COPI-dependent Golgi-to-ER retrograde traffic; Translocation of SLC2A4 (GLUT4) to the plasma membrane; Microtubule-dependent trafficking of connexons from Golgi to the plasma membrane; Gap junction assembly; MHC class II antigen presentation; Separation of Sister Chromatids; Resolution of Sister Chromatid Cohesion; HSP90 chaper…	35	0	100	6.64				94294.9		12.77	High	High	1
FALSE		Master Protein	Q6UWP8	Suprabasin [OS=Homo sapiens]	9	FALSE	4	40	4	590	60.5	7.01	14159	3.69	1	3				Pf21009	374897	SBSN	A8K5J0; E9PBV3; hsa:374897; Q6UWP8	ENSG00000189001		Differentiation of keratinocytes in interfollicular epidermis in mammalian skin	1	0	1.214	0.28	0.345385	0.391898	859503	1.04372e+06	54.27	63.64	High	High	1
FALSE		Master Protein	Q09666	Neuroblast differentiation-associated protein AHNAK [OS=Homo sapiens]	9	FALSE	21	188	21	5890	628.7	6.15	93429	0	21	1	other biological processes	non-structural extracellular;plasma membrane;other membranes;cytosol;cytoskeleton;nucleus;other cell component	other molecular function		79026	AHNAK	A1A586; hsa:79026; Q09666	ENSG00000124942			0	0	1.035	0.05	0.219723	0.259955	4.23005e+06	4.3798e+06	15.51	16.39	High	High	1
FALSE		Master Protein	Q8TB01	submitted name: Similar to cytoskeleton-associated protein 4 [OS=Homo sapiens]	3	FALSE	2	9	2	560	62	5.68	3234		2			plasma membrane;other membranes;other cell component									0	0	0.239	-2.06			166612	39847.2	7.18		High	High	1
FALSE		Master Protein	P49862	Kallikrein-7 [OS=Homo sapiens]	13	FALSE	3	57	3	253	27.5	8.47	22582		3		cell organization and biogenesis;protein metabolism;other biological processes	non-structural extracellular;plasma membrane;other cell component	other molecular function	Pf00089	5650	KLK7	A8K0U5; hsa:5650; P49862; Q8N5N9; Q8NFV7	ENSG00000169035		Degradation of the extracellular matrix; Differentiation of keratinocytes in interfollicular epidermis in mammalian skin	2	0	0.703	-0.51	0.229027	0.268904	1.40317e+06	985872	22.61	24.66	High	High	1
FALSE		Master Protein	E9PD92	glucose-6-phosphate dehydrogenase (NADP(+)) [OS=Homo sapiens]	6	FALSE	2	9	2	256	29.5	7.17	1060	3.29	1	1	other metabolic processes	cytosol;cytoskeleton	other molecular function	Pf00479, Pf02781		G6PD	E9PD92	ENSG00000160211	Cori cycle; miR-targeted genes in leukocytes; miR-targeted genes in lymphocytes; miR-targeted genes in muscle cell; Nuclear receptors meta-pathway; NRF2 pathway; ATM signaling in development and disease ; Metabolic reprogramming in colon cancer; Vitamin D-sensitive calcium signaling in depression; Pentose phosphate pathway in senescent cells; NAD metabolism in oncogene-induced senescence and mito…		13	0	0.719	-0.48	0.198677	0.235959	210540	151325	9.04	34.81	High	High	1	Met-loss+Acetyl [N-Term]
FALSE		Master Protein	A8K6A5	submitted name: cDNA FLJ77742, highly similar to Homo sapiens integrin, alpha 5 (fibronectin receptor, alpha polypeptide), mRNA [OS=Homo sapiens]	2	FALSE	2	14	2	1049	114.4	5.71	5024		2		cell adhesion;developmental processes;signal transduction	plasma membrane;other membranes	signal transduction activity or receptor binding;other molecular function	Pf01839, Pf08441, Pf20805, Pf20806							0	0	0.847	-0.24	0.865628	0.88885	91710.4	77691.7	10	63.75	High	High	1
FALSE		Master Protein	B2R4P9	Histone H3 [OS=Homo sapiens]	10	FALSE	2	91	2	136	15.3	11.27	47522		2		cell cycle OR cell proliferation;cell organization and biogenesis;developmental processes;other biological processes	nucleus;other cell component	nucleic acid binding activity;other molecular function	Pf00125	3020; 3021	H3F3B	A0A024R3S0; B2R4P9; hsa:3020; hsa:3021		Gastric cancer network 1; 4p16.3 copy number variation		2	0	1.09	0.12	0.668379	0.70895	934081	1.01854e+06	40.47	91.84	High	High	1
FALSE		Master Protein	B4DJ30	submitted name: cDNA FLJ61290, highly similar to Neutral alpha-glucosidase AB [OS=Homo sapiens]	3	FALSE	3	10	3	995	112.9	6.06	5077		3		protein metabolism;other metabolic processes	ER/Golgi	other molecular function	Pf01055, Pf13802, Pf21365							0	0	1.298	0.38	0.686634	0.726397	153177	198749	40.41	4.48	High	High	1
FALSE		Master Protein	A0A7P0TAE1	submitted name: Heat shock protein 90 beta family member 1 [OS=Homo sapiens]	10	FALSE	8	34	7	789	90.7	5.24	14747	0	8	2	protein metabolism;other metabolic processes	cytosol;ER/Golgi;other cell component	other molecular function	Pf00183, Pf13589		HSP90B1	A0A7P0TAE1	ENSG00000166598	Focal adhesion: PI3K-Akt-mTOR-signaling; Prion disease pathway; PI3K-Akt signaling; Fanconi anemia; Sudden infant death syndrome (SIDS) susceptibility pathways		5	0	100	6.64				971027		63.37	High	High	1
FALSE		Master Protein	A0A384MDQ7	submitted name: Epididymis secretory sperm binding protein [OS=Homo sapiens]	4	FALSE	3	26	3	418	46.7	5.59	11434		3			non-structural extracellular	enzyme regulator activity	Pf00079							0	0	1.83	0.87	0.988812	0.991279	453906	830711	16.71	58.93	High	High	1
FALSE		Master Protein	Q59E85	Caveolin [OS=Homo sapiens]	8	FALSE	2	8	2	217	25.1	7.91	3098		2		cell organization and biogenesis;other biological processes	plasma membrane;other membranes;ER/Golgi;other cell component	other molecular function	Pf01146					Androgen receptor signaling; Integrin-mediated cell adhesion; Focal adhesion; TGF-beta signaling pathway; VEGFA-VEGFR2 signaling; EGF/EGFR signaling		6	0	0.616	-0.7			291436	179493	29.17		High	High	1
FALSE		Master Protein	A0A8V8TQK1	Clathrin heavy chain [OS=Homo sapiens]	1	FALSE	2	7	2	1651	188.8	5.67	2782		2		transport	plasma membrane;other membranes;ER/Golgi	other molecular function	Pf00637, Pf01394, Pf09268, Pf13838		CLTC	A0A8V8TQK1	ENSG00000141367	Synaptic vesicle pathway; Ebola virus infection in host; Fragile X syndrome; 7q11.23 copy number variation syndrome		4	0	0.814	-0.3	0.633806	0.675309	76560.4	62297	6.74	39.97	High	High	1
FALSE		Master Protein	B2RE88	Solute carrier family 25 member 3 [OS=Homo sapiens]	5	FALSE	2	9	2	361	39.9	9.36	3377		2		transport	other membranes;mitochondrion	transporter activity	Pf00153							0	0	100	6.64				257760		84.75	High	High	1
FALSE		Master Protein	H0Y8K0	Stress-70 protein, mitochondrial [OS=Homo sapiens]	12	FALSE	5	33	5	458	50	9.38	14422		5		protein metabolism;other metabolic processes		other molecular function	Pf00012		HSPA9	H0Y8K0	ENSG00000113013			0	0	1.665	0.74	0.0731356	0.0925187	260982	434468	18.84	51.18	High	High	1
FALSE		Master Protein	B3KRY5	submitted name: cDNA FLJ35087 fis, clone PLACE6005546, highly similar to Polymerase I and transcript release factor [OS=Homo sapiens]	5	FALSE	2	5	2	345	39	6.51	1949		2		RNA metabolism OR transcription;other metabolic processes	plasma membrane;other membranes;other cell component	nucleic acid binding activity	Pf15237							0	0	2.286	1.19			149456	341681	8.32		High	High	1
FALSE		Master Protein	Q8N5L9	submitted name: Ribosomal protein S2 [OS=Homo sapiens]	8	FALSE	2	7	2	293	31.3	10.24	3482		2		protein metabolism;other metabolic processes	cytosol;translational apparatus	nucleic acid binding activity;other molecular function	Pf00333, Pf03719		RPS2	Q8N5L9				0	0	0.994	-0.01	0.986688	0.990137	80684.4	80192.2	29.48	90.97	High	High	1
FALSE		Master Protein	B4DIT7	Protein-glutamine gamma-glutamyltransferase 2 [OS=Homo sapiens]	7	FALSE	4	65	4	606	68.6	5.3	22828	1.84	3	1	protein metabolism	non-structural extracellular;extracellular matrix;plasma membrane;other membranes;cytosol;mitochondrion;nucleus;other cell component	other molecular function	Pf00868, Pf00927, Pf01841					IL18 signaling		1	0	3.164	1.66	0.118027	0.145328	197578	625222	96.46	32.83	High	High	1	Met-loss+Acetyl [N-Term]
FALSE		Master Protein	P30050	Large ribosomal subunit protein uL11 [OS=Homo sapiens]	15	FALSE	2	11	2	165	17.8	9.42	4830		2		protein metabolism;other metabolic processes	cytosol;translational apparatus;nucleus;other cell component	nucleic acid binding activity;other molecular function	Pf00298, Pf03946	6136	RPL12	hsa:6136; P30050; Q5VVV2; Q6PB27	ENSG00000197958	Cytoplasmic ribosomal proteins	Regulation of expression of SLITs and ROBOs; L13a-mediated translational silencing of Ceruloplasmin expression; Formation of a pool of free 40S subunits; GTP hydrolysis and joining of the 60S ribosomal subunit; Major pathway of rRNA processing in the nucleolus and cytosol; Nonsense Mediated Decay (NMD) enhanced by the Exon Junction Complex (EJC); SRP-dependent cotranslational protein targeting to…	14	0	0.7	-0.51	0.565645	0.614246	130661	91488.7	5.76	80.92	High	High	1
FALSE		Master Protein	Q08188	Protein-glutamine gamma-glutamyltransferase E [OS=Homo sapiens]	2	FALSE	2	37	2	693	76.6	5.86	16013		2		protein metabolism;other metabolic processes;other biological processes	plasma membrane;other membranes;other cell component	other molecular function	Pf00868, Pf00927, Pf01841	7053	TGM3	A8K5N6; B2RCR6; D3DVX1; hsa:7053; O95933; Q08188; Q32ML9; Q32MM0	ENSG00000125780			0	0	1.454	0.54	0.0787518	0.0994044	467692	679915	23.43	13.02	High	High	1
FALSE		Master Protein	P43121	Cell surface glycoprotein MUC18 [OS=Homo sapiens]	9	FALSE	5	13	5	646	71.6	5.76	6112		5		cell adhesion;stress response;developmental processes;other biological processes	non-structural extracellular;plasma membrane;other membranes		Pf07686, Pf08205, Pf13927	4162	MCAM	hsa:4162; O95812; P43121; Q59E86; Q6PHR3; Q6ZTR2	ENSG00000076706		RHOC GTPase cycle; RHOA GTPase cycle; RAC1 GTPase cycle; RHOG GTPase cycle; RAC2 GTPase cycle; RAC3 GTPase cycle; RHOB GTPase cycle; RHOD GTPase cycle; RHOF GTPase cycle	9	0	1.332	0.41			190488	253791		57.55	High	High	1
FALSE		Master Protein	Q99832	T-complex protein 1 subunit eta [OS=Homo sapiens]	3	FALSE	2	4	2	543	59.3	7.65	1504		2		protein metabolism;other metabolic processes;other biological processes	cytosol;cytoskeleton;other cell component	other molecular function	Pf00118	10574	CCT7	A8K7E6; A8MWI8; B7WNW9; B7Z4T9; B7Z4Z7; hsa:10574; O14871; Q6FI26; Q99832	ENSG00000135624	VEGFA-VEGFR2 signaling; 16p11.2 proximal deletion syndrome	Formation of tubulin folding intermediates by CCT/TriC; Association of TriC/CCT with target proteins during biosynthesis; Cooperation of PDCL (PhLP1) and TRiC/CCT in G-protein beta folding; Prefoldin mediated transfer of substrate to CCT/TriC; RHOBTB2 GTPase cycle; RHOBTB1 GTPase cycle; Folding of actin by CCT/TriC	9	0	1.131	0.18			140693	159085		43.95	High	High	1
FALSE		Master Protein	B2RDE1	submitted name: cDNA, FLJ96568, highly similar to Homo sapiens tropomyosin 3 (TPM3), mRNA [OS=Homo sapiens]	13	FALSE	3	19	2	248	29	4.75	7747		3		cell organization and biogenesis;other biological processes	cytoskeleton	cytoskeletal activity	Pf00261							0	0	1.366	0.45	0.811582	0.838073	206598	282202	18.17	44.96	High	High	1
FALSE		Master Protein	A0A6Q8PFJ0	submitted name: Lamin A/C [OS=Homo sapiens]	3	FALSE	2	20	2	729	80.9	8.27	7613		2			cytoskeleton;nucleus	other molecular function	Pf00038, Pf00932		LMNA	A0A6Q8PFJ0	ENSG00000160789	Lamin A processing pathway; Familial partial lipodystrophy; Progeria-associated lipodystrophy; Acquired partial lipodystrophy / Barraquer-Simons syndrome; Primary ovarian insufficiency; 7q11.23 distal copy number variation; Primary ovarian insufficiency		7	0	1.247	0.32	0.132161	0.161839	161369	201156	16.57	47.13	High	High	1
FALSE		Master Protein	G9K389	14-3-3 protein epsilon [OS=Homo sapiens]	4	FALSE	2	88	1	384	41.3	4.97	34711		2		signal transduction;other biological processes	other cell component	other molecular function	Pf00244, Pf12881		YWHAE/FAM22B fusion	G9K389				0	0	0.76	-0.4	0.464446	0.51112	666558	506257	48.38	55.27	High	High	1
FALSE		Master Protein	Q9HB00	submitted name: Desmocollin 1, isoform CRA_b [OS=Homo sapiens]	4	FALSE	3	41	3	840	93.8	5.53	20841		3		cell adhesion	plasma membrane;other membranes	other molecular function	Pf00028, Pf08758	1823	DSC1	Q9HB00		VEGFA-VEGFR2 signaling		1	0	4.032	2.01	0.0897209	0.111706	241801	974941	85.73	51.66	High	High	1
FALSE		Master Protein	P04075	Fructose-bisphosphate aldolase A [OS=Homo sapiens]	5	FALSE	2	10	2	364	39.4	8.09	4435		2		cell organization and biogenesis;other metabolic processes;other biological processes	non-structural extracellular;cytosol;cytoskeleton;other cell component	cytoskeletal activity;other molecular function	Pf00274	226	ALDOA	B4DXI7; hsa:226; P04075; Q6FH76; Q6FI10; Q96B15; Q9BWD9; Q9UCN2	ENSG00000149925	VEGFA-VEGFR2 signaling; Clear cell renal cell carcinoma pathways; Aerobic glycolysis - augmented; Aerobic glycolysis; 16p11.2 proximal deletion syndrome; Glycolysis and gluconeogenesis; Metabolic epileptic disorders; Sudden infant death syndrome (SIDS) susceptibility pathways	Glycolysis; Gluconeogenesis; Neutrophil degranulation; Platelet degranulation	12	0	1.26	0.33	0.378352	0.426176	289619	364986	10.72	44.62	High	High	1
FALSE		Master Protein	P63104	14-3-3 protein zeta/delta [OS=Homo sapiens]	14	FALSE	3	81	2	245	27.7	4.79	33416		3		cell organization and biogenesis;protein metabolism;other metabolic processes;stress response;developmental processes;signal transduction;other biological processes	cytosol;nucleus;other cell component	other molecular function	Pf00244	7534	YWHAZ	A8K1N0; B7Z465; hsa:7534; P29213; P29312; P63104; Q32P43; Q5XJ08; Q6GPI2; Q6IN74; Q6NUR9; Q6P3U9; Q86V33	ENSG00000164924	Cell cycle; Prolactin signaling; Pathogenic Escherichia coli infection; Myometrial relaxation and contraction pathways; Hepatitis B infection; GDNF signaling; Calcium regulation in cardiac cells; Sudden infant death syndrome (SIDS) susceptibility pathways	Translocation of SLC2A4 (GLUT4) to the plasma membrane; TP53 Regulates Metabolic Genes; Regulation of localization of FOXO transcription factors; Negative regulation of NOTCH4 signaling; Deactivation of the beta-catenin transactivating complex; Interleukin-3, Interleukin-5 and GM-CSF signaling; NOTCH4 Activation and Transmission of Signal to the Nucleus; Chk1/Chk2(Cds1) mediated inactivation of C…	23	0	1.489	0.57	0.205723	0.244182	462569	688837	29.85	49.49	High	High	1
FALSE		Master Protein	B4DP93	Major vault protein [OS=Homo sapiens]	2	FALSE	2	3	2	789	87.5	5.66	1223		2			nucleus;other cell component		Pf01505, Pf11978, Pf17794, Pf17795, Pf17796							0	0	0.298	-1.75			292789	87289.6			High	High	1
FALSE		Master Protein	Q53YD7	Elongation factor 1-gamma [OS=Homo sapiens]	8	FALSE	4	21	4	437	50.1	6.67	8299		4		protein metabolism;other metabolic processes	cytosol;nucleus	nucleic acid binding activity	Pf00043, Pf00647, Pf02798	1937	EEF1G	hsa:1937; Q53YD7		Translation factors		1	0	1.634	0.71			110699	180923		80.61	High	High	1
FALSE		Master Protein	Q16777	Histone H2A type 2-C [OS=Homo sapiens]	12	FALSE	2	90	2	129	14	10.9	41463		2		cell organization and biogenesis	nucleus;other cell component	nucleic acid binding activity;other molecular function	Pf00125, Pf16211	8338	H2AC20	hsa:8338; Q16777; Q6DRA7; Q8IUE5	ENSG00000184260		Amyloid fiber formation; Meiotic synapsis; Regulation of endogenous retroelements by KRAB-ZFP proteins; HCMV Late Events; Ub-specific processing proteases; HCMV Early Events; Transcriptional regulation by small RNAs; Deposition of new CENPA-containing nucleosomes at the centromere; Regulation of endogenous retroelements by Piwi-interacting RNAs (piRNAs); B-WICH complex positively regulates rRNA e…	46	0	0.707	-0.5	0.76011	0.795376	645857	456887	80.39	91.78	High	High	1
FALSE		Master Protein	Q53HQ7	Elongation factor 1-alpha [OS=Homo sapiens]	19	FALSE	8	206	8	462	50.2	8.94	104711	0	8	2	protein metabolism;other metabolic processes	other cell component	nucleic acid binding activity;other molecular function	Pf00009, Pf03144, Pf22594							0	0	0.806	-0.31	0.305457	0.349554	5.99103e+06	4.82839e+06	15.63	20.6	High	High	1
FALSE		Master Protein	B7Z8Y6	submitted name: cDNA FLJ58394, highly similar to Platelet endothelial cell adhesion molecule [OS=Homo sapiens]	4	FALSE	3	27	3	733	81.7	6.71	14909		3			plasma membrane;other membranes		Pf13895, Pf17736							0	0	1.187	0.25	0.175058	0.210457	583658	693030	25.38	28.04	High	High	1
FALSE		Master Protein	P31944	Caspase-14 [OS=Homo sapiens]	7	FALSE	2	65	2	242	27.7	5.58	36294		2		protein metabolism;other biological processes	plasma membrane;cytosol;cytoskeleton;mitochondrion;nucleus;other cell component	other molecular function	Pf00656	23581	CASP14	hsa:23581; O95823; P31944; Q3SYC9	ENSG00000105141	Vitamin D receptor pathway	Formation of the cornified envelope; Differentiation of keratinocytes in interfollicular epidermis in mammalian skin	3	0	1.439	0.53	0.0750003	0.094818	1.23327e+06	1.77509e+06	31.72	25.14	High	High	1
FALSE		Master Protein	Q9UP60	submitted name: SNC73 protein [OS=Homo sapiens]	7	FALSE	3	26	3	384	40.9	6.15	11041		3			plasma membrane;other membranes;other cell component		Pf00047, Pf07654		SNC73	Q9UP60				0	0	0.743	-0.43	0.838353	0.861945	765563	568795	82.85	37.2	High	High	1
FALSE		Master Protein	B2R7T8	F-actin-capping protein subunit beta [OS=Homo sapiens]	6	FALSE	2	32	2	272	30.6	6	14029		2		cell organization and biogenesis;other biological processes	cytoskeleton	cytoskeletal activity	Pf01115							0	0	1.963	0.97	0.361918	0.408581	191335	375541	47.71	45.07	High	High	1
FALSE		Master Protein	A0A4P2SSS7	submitted name: MHC class I antigen [OS=Homo sapiens]	10	FALSE	3	7	1	362	40.4	6.46	2297	1.72	3	1	other biological processes	other membranes;ER/Golgi;other cytoplasmic organelle;other cell component		Pf00129, Pf06623, Pf07654		HLA-B	A0A4P2SSS7				0	0	0.636	-0.65			221155	140552		23.7	High	High	1
FALSE		Master Protein	A0A7I2V3T0	submitted name: CD9 molecule [OS=Homo sapiens]	6	FALSE	2	10	2	216	24	5.38	4680		2			other membranes		Pf00335		CD9	A0A7I2V3T0	ENSG00000010278			0	0	1.433	0.52	0.227197	0.267458	146872	210470	57.15	51.66	High	High	1
FALSE		Master Protein	A0A4D5RAA5	Annexin [OS=Homo sapiens]	5	FALSE	2	28	2	282	31.5	8.09	11776		2		cell adhesion;cell-cell signaling;cell organization and biogenesis;stress response;transport;developmental processes;signal transduction;other biological processes	non-structural extracellular;plasma membrane;other membranes;nucleus;other cytoplasmic organelle;other cell component	enzyme regulator activity;other molecular function	Pf00191							0	0	1.036	0.05	0.599727	0.64395	382499	396104	34.63	108.39	High	High	1
FALSE		Master Protein	B4DJI1	L-lactate dehydrogenase A chain [OS=Homo sapiens]	9	FALSE	3	42	2	305	33.6	8.46	16842		3		other metabolic processes	other cell component	other molecular function	Pf00056, Pf02866							0	0	1.582	0.66	0.400208	0.448658	216966	343175	34.12	57.11	High	High	1
FALSE		Master Protein	Q8N6N5	Tubulin beta chain [OS=Homo sapiens]	12	FALSE	5	61	1	445	49.8	4.86	26962	1.7	5	1	cell cycle OR cell proliferation;cell organization and biogenesis	cytoskeleton;other cell component	cytoskeletal activity;other molecular function	Pf00091, Pf03953		TUBB2C	Q8N6N5				0	0	0.01	-6.64			220702				High	High	1
FALSE		Master Protein	B2R5U1	Staphylococcal nuclease domain-containing protein [OS=Homo sapiens]	2	FALSE	2	14	2	885	99.6	6.96	5107	0	1	1	RNA metabolism OR transcription;other metabolic processes;other biological processes	cytosol;nucleus;other cell component	nucleic acid binding activity;other molecular function	Pf00565, Pf00567							0	0	0.934	-0.1	0.917498	0.931639	96288.2	89968.6	7.03	13.86	High	High	1
FALSE		Master Protein	Q0QEN7	ATP synthase subunit beta [OS=Homo sapiens]	13	FALSE	5	49	5	445	48.1	5.07	21779		5		other metabolic processes;transport	other membranes	transporter activity;other molecular function	Pf00006, Pf02874, Pf22919		ATP5B	Q0QEN7				0	0	1.809	0.86	0.0894814	0.111512	635081	1.14892e+06	35.08	20.15	High	High	1
FALSE		Master Protein	H3BVC7	submitted name: Ribosomal protein S15a [OS=Homo sapiens]	22	FALSE	2	3	2	58	6.8	8.73	1094		2							RPS15A	H3BVC7	ENSG00000134419			0	0	0.428	-1.22			51114.1	21890.9			High	High	1
FALSE		Master Protein	P42892	Endothelin-converting enzyme 1 [OS=Homo sapiens]	2	FALSE	2	3	2	770	87.1	5.88	868		2		cell organization and biogenesis;protein metabolism;other metabolic processes;developmental processes;signal transduction;other biological processes	plasma membrane;other membranes;other cytoplasmic organelle;other cell component	other molecular function	Pf01431, Pf05649	1889	ECE1	A8K3P1; B4E291; hsa:1889; P42892; Q14217; Q17RN5; Q2Z2K8; Q58GE7; Q5THM5; Q5THM7; Q5THM8; Q9UJQ6; Q9UPF4; Q9UPM4; Q9Y501	ENSG00000117298	Endothelin pathways; Corticotropin-releasing hormone signaling; Melatonin metabolism and effects; Sudden infant death syndrome (SIDS) susceptibility pathways	Peptide ligand-binding receptors	5	0	0.383	-1.38			189703	72710.1		25.8	High	High	1
FALSE		Master Protein	B0AZN7	Protein-glutamine gamma-glutamyltransferase K [OS=Homo sapiens]	2	FALSE	2	5	2	817	89.7	6.04	2050		2		other biological processes	other membranes	other molecular function	Pf00868, Pf00927, Pf01841							0	0	1.329	0.41			93356.8	124099			High	High	1
FALSE		Master Protein	P18206	Vinculin [OS=Homo sapiens]	3	FALSE	3	6	3	1134	123.7	5.66	2513		3		cell adhesion;cell organization and biogenesis;developmental processes;other biological processes	non-structural extracellular;plasma membrane;other membranes;cytosol;cytoskeleton;other cell component	cytoskeletal activity;other molecular function	Pf01044	7414	VCL	hsa:7414; P18206; Q16450; Q5SWX2; Q7Z3B8; Q8IXU7	ENSG00000035403	Integrin-mediated cell adhesion; Primary focal segmental glomerulosclerosis (FSGS); Focal adhesion; VEGFA-VEGFR2 signaling; MFAP5 effect on permeability and motility of endothelial cells via cytoskeleton rearrangement; Melanoma; Regulation of actin cytoskeleton	Neutrophil degranulation; Platelet degranulation ; Signaling by BRAF and RAF1 fusions; Signaling by ALK fusions and activated point mutants; High laminar flow shear stress activates signaling by PIEZO1 and PECAM1:CDH5:KDR in endothelial cells; Turbulent (oscillatory, disturbed) flow shear stress activates signaling by PIEZO1 and integrins in endothelial cells; Smooth Muscle Contraction; Signaling…	20	0	2.049	1.03			143563	294090		33.23	High	High	1
FALSE		Master Protein	Q6NUR7	Ezrin [OS=Homo sapiens]	3	FALSE	2	6	1	586	69.2	6.27	2322		2		other biological processes	plasma membrane;other membranes;cytoskeleton;other cell component	cytoskeletal activity;other molecular function	Pf00373, Pf00769, Pf09379, Pf09380, Pf20492		EZR	Q6NUR7				0	0	0.823	-0.28			116547	95873.4		7.8	High	High	1
FALSE		Master Protein	A0A1V0E3V4	submitted name: HLA-DRA [OS=Homo sapiens]	7	FALSE	2	19	2	254	28.6	5	10161		2		other biological processes	plasma membrane;other membranes;other cytoplasmic organelle		Pf00993, Pf07654		HLA-DRA	A0A1V0E3V4				0	0	0.849	-0.24	0.255187	0.296073	225893	191881	16.76	49.23	High	High	1
FALSE		Master Protein	B4DVY2	submitted name: cDNA FLJ54184, highly similar to Tropomyosin alpha-4 chain [OS=Homo sapiens]	18	FALSE	4	28	3	229	26.2	4.67	11046	0	4	1	cell organization and biogenesis;other biological processes	cytoskeleton	cytoskeletal activity	Pf00261							0	1	0.729	-0.46	0.242464	0.2841	700622	510563	15.52	34.16	High	High	1
FALSE		Master Protein	P29508	Serpin B3 [OS=Homo sapiens]	11	FALSE	5	31	5	390	44.5	6.81	14555		5		cell-cell signaling;other biological processes	non-structural extracellular;plasma membrane;other membranes;cytosol;nucleus;other cytoplasmic organelle;other cell component	enzyme regulator activity;other molecular function	Pf00079	6317	SERPINB3	A6NDM2; B2RBT5; B3W5Y6; hsa:6317; P29508; Q53H28; Q53YB5; Q86VF3; Q86W04; Q8IWL4; Q8IXI3; Q96J21; Q9BYF8	ENSG00000057149	Pancreatic cancer subtypes	Neutrophil degranulation	2	0	1.313	0.39	0.193527	0.231345	597038	783762	24.18	47.1	High	High	1
FALSE		Master Protein	A0A8V8TQK0	submitted name: WD repeat domain 1 [OS=Homo sapiens]	4	FALSE	3	24	3	572	62.3	7.24	11432	0	3	1			cytoskeletal activity	Pf00400		WDR1	A0A8V8TQK0	ENSG00000071127			0	0	1.137	0.19	0.450624	0.497134	600592	682882	49.77	55.84	High	High	1
FALSE		Master Protein	V9HW43	Heat shock protein beta-1 [OS=Homo sapiens]	14	FALSE	3	14	3	205	22.8	6.4	5890		3		protein metabolism;other metabolic processes;stress response;other biological processes	plasma membrane;cytoskeleton;nucleus	enzyme regulator activity;other molecular function	Pf00011	3315	HEL-S-102	hsa:3315; V9HW43		Apoptosis-related network due to altered Notch3 in ovarian cancer; Fas ligand pathway and stress induction of heat shock proteins; MAPK signaling; VEGFA-VEGFR2 signaling; p38 MAPK signaling; IL18 signaling; GDNF signaling; Macrophage-stimulating protein (MSP) signaling		8	0	0.847	-0.24	0.718898	0.758533	853064	722936	48.52	5.86	High	High	1
FALSE		Master Protein	P17900	Ganglioside GM2 activator [OS=Homo sapiens]	9	FALSE	2	25	2	193	20.8	5.31	13944		2		other metabolic processes;transport;other biological processes	non-structural extracellular;plasma membrane;other membranes;cytosol;other cytoplasmic organelle;other cell component	transporter activity;enzyme regulator activity;other molecular function	Pf02221	2760	GM2A	B2R699; D3DQH6; hsa:2760; P17900; Q14426; Q14428; Q6LBL5	ENSG00000196743	Degradation pathway of sphingolipids, including diseases	Neutrophil degranulation; Glycosphingolipid catabolism	3	0	2.665	1.41	0.214411	0.253894	238821	636383	51.21	24.14	High	High	1
FALSE		Master Protein	H0YL69	Proteasome subunit alpha type [OS=Homo sapiens]	7	FALSE	2	15	2	236	26.4	7.71	7026		2		protein metabolism;other metabolic processes	cytosol;nucleus;other cell component		Pf00227, Pf10584		PSMA4	H0YL69	ENSG00000041357			0	0	1.126	0.17			385417	433847		44.15	High	High	1
FALSE		Master Protein	P01036	Cystatin-S [OS=Homo sapiens]	11	FALSE	2	9	2	141	16.2	5.02	3384	0	2	1	other biological processes	non-structural extracellular;other cell component	enzyme regulator activity	Pf00031	1472	CST4	hsa:1472; P01036; Q9UBI5; Q9UCS9	ENSG00000101441			0	0	0.92	-0.12			181977	167464	18.26		High	High	1
FALSE		Master Protein	B4DI39	submitted name: cDNA FLJ54328, highly similar to Heat shock 70 kDa protein 1 [OS=Homo sapiens]	7	FALSE	5	136	3	618	67.5	5.5	72518		5		protein metabolism;other metabolic processes;other biological processes	non-structural extracellular;plasma membrane;other membranes;cytosol;cytoskeleton;nucleus;other cell component	other molecular function	Pf00012							0	0	0.896	-0.16	0.800923	0.830687	448410	401980	41.44	26.72	High	High	1
FALSE		Master Protein	P23490	Loricrin [OS=Homo sapiens]	6	FALSE	2	12	2	312	25.7	8.09	5438		2		cell organization and biogenesis;protein metabolism;other metabolic processes;other biological processes	plasma membrane;cytosol;nucleus;other cell component	bone, tooth or skin structural activity;cytoskeletal activity	Pf15847	4014	LORICRIN	hsa:4014; P23490; Q5T869; Q5XKF8	ENSG00000203782		Formation of the cornified envelope; Differentiation of keratinocytes in interfollicular epidermis in mammalian skin	2	0	2.086	1.06			202993	423480		32.4	High	High	1
FALSE		Master Protein	A0A0S2Z4Q2	Transforming growth factor-beta-induced protein ig-h3 [OS=Homo sapiens]	26	FALSE	15	290	15	683	74.6	7.71	152841	1.89	14	4	cell adhesion;cell organization and biogenesis;developmental processes	non-structural extracellular;extracellular matrix	other molecular function	Pf02469	7045	TGFBI	A0A0S2Z4Q2; hsa:7045				0	0	0.703	-0.51	0.475845	0.522269	5.86714e+06	4.1241e+06	11.07	67.89	High	High	1
FALSE		Master Protein	A0A7P0TB45	Peptidyl-prolyl cis-trans isomerase [OS=Homo sapiens]	22	FALSE	6	79	6	216	23.8	9.42	37531		6		protein metabolism;other metabolic processes	ER/Golgi;nucleus	other molecular function	Pf00160		PPIB	A0A7P0TB45	ENSG00000166794	miR-targeted genes in leukocytes; miR-targeted genes in lymphocytes; miR-targeted genes in muscle cell; Type I collagen synthesis in the context of osteogenesis imperfecta		4	0	1.157	0.21	0.465433	0.511565	1.02877e+06	1.19032e+06	23.87	15.43	High	High	1
FALSE		Master Protein	A0A384MEG1	Fascin [OS=Homo sapiens]	5	FALSE	3	27	3	493	54.5	7.24	12517		3		cell organization and biogenesis;other biological processes	plasma membrane;other membranes;cytosol;cytoskeleton;other cell component	cytoskeletal activity;other molecular function	Pf06268					VEGFA-VEGFR2 signaling; Urotensin-II-mediated signaling		2	0	1.088	0.12	0.600107	0.644014	240952	262220	41.2	29.95	High	High	1
FALSE		Master Protein	M0QX72	procollagen galactosyltransferase [OS=Homo sapiens]	4	FALSE	2	8	2	460	53	9	3103	0	2	1			other molecular function	Pf01755, Pf13704		COLGALT1	M0QX72	ENSG00000130309	Type I collagen synthesis in the context of osteogenesis imperfecta		1	0	1.237	0.31			177641	219725		86.05	High	High	1
FALSE		Master Protein	P02765	Alpha-2-HS-glycoprotein [OS=Homo sapiens]	7	FALSE	3	25	3	367	39.3	5.72	12693		3		stress response;transport;developmental processes;other biological processes	extracellular matrix;ER/Golgi;other cell component	enzyme regulator activity	Pf00031	197	AHSG	A8K9N6; B2R7G1; hsa:197; O14961; O14962; P02765; Q9P152	ENSG00000145192		Neutrophil degranulation; Platelet degranulation ; Regulation of Insulin-like Growth Factor (IGF) transport and uptake by Insulin-like Growth Factor Binding Proteins (IGFBPs); Post-translational protein phosphorylation	4	0	1.518	0.6			891415	1.3536e+06		79.66	High	High	1
FALSE		Master Protein	B4DN87	Serpin H1 [OS=Homo sapiens]	4	FALSE	2	7	2	397	44.2	8.95	2652		2		cell organization and biogenesis	non-structural extracellular;ER/Golgi;other cell component	enzyme regulator activity	Pf00079							0	0	100	6.64				101280		16.86	High	High	1
FALSE		Master Protein	P07996	Thrombospondin-1 [OS=Homo sapiens]	1	FALSE	2	23	2	1170	129.3	4.94	10903		2		cell adhesion;cell organization and biogenesis;protein metabolism;other metabolic processes;stress response;transport;developmental processes;signal transduction;other biological processes	non-structural extracellular;extracellular matrix;plasma membrane;other membranes;cytosol;ER/Golgi;other cell component	signal transduction activity or receptor binding;enzyme regulator activity;other molecular function	Pf00090, Pf00093, Pf02412, Pf05735	7057	THBS1	A8K6H4; B4E3J7; B9EGH6; hsa:7057; P07996; Q15667; Q59E99	ENSG00000137801	miR-targeted genes in leukocytes; miR-targeted genes in muscle cell; miR-targeted genes in squamous cell; Complement system; Bladder cancer; Apoptosis-related network due to altered Notch3 in ovarian cancer; miRNA targets in ECM and membrane receptors; Focal adhesion; TGF-beta signaling pathway; Focal adhesion: PI3K-Akt-mTOR-signaling; PI3K-Akt signaling; Inflammatory response pathway; Male infer…	Platelet degranulation ; Defective B3GALTL causes PpS; O-glycosylation of TSR domain-containing proteins; Signaling by PDGF; Integrin cell surface interactions; RUNX1 regulates genes involved in megakaryocyte differentiation and platelet function; Syndecan interactions	23	0	1.114	0.16	0.263052	0.30362	199256	222016	12.65	34.93	High	High	1
FALSE		Master Protein	P13667	Protein disulfide-isomerase A4 [OS=Homo sapiens]	3	FALSE	2	8	2	645	72.9	5.07	3030		2		protein metabolism;other metabolic processes;stress response;transport	non-structural extracellular;ER/Golgi;other cell component	other molecular function	Pf00085, Pf13848	9601	PDIA4	A8K4K6; hsa:9601; P13667; Q549T6	ENSG00000155660			0	0	0.593	-0.75			115352	68381.3		61.78	High	High	1
FALSE		Master Protein	A0A6Q8PHH9	glycine--tRNA ligase [OS=Homo sapiens]	2	FALSE	2	2	2	705	79.3	6.7	843		2		protein metabolism;RNA metabolism OR transcription;other metabolic processes	cytosol	other molecular function	Pf00587, Pf03129		GARS1	A0A6Q8PHH9	ENSG00000106105	HDAC6 interactions in the central nervous system		1	0	4.39	2.13			54778.8	240464			High	High	1
FALSE		Master Protein	A0A7I2V3Z0	ATP-dependent 6-phosphofructokinase [OS=Homo sapiens]	2	FALSE	2	18	2	746	81.7	7.55	8586		2		other metabolic processes	other cell component	kinase activity;other molecular function	Pf00365	5214	PFKP	A0A7I2V3Z0	ENSG00000067057	Cori cycle; Clear cell renal cell carcinoma pathways; Glucose metabolism in triple-negative breast cancer cells; Glycolysis and gluconeogenesis; Metabolic epileptic disorders		5	0	1.555	0.64	0.063475	0.0850061	161794	251598	30.14	32.41	High	High	1
FALSE		Master Protein	A0A8I5KSD5	submitted name: Plectin [OS=Homo sapiens]	2	FALSE	11	56	11	4453	505	5.71	23804	0	11	1	cell organization and biogenesis	cytosol;cytoskeleton;other cell component	cytoskeletal activity	Pf00307, Pf00681, Pf17902, Pf18373, Pf21019, Pf21020, Pf21097		PLEC	A0A8I5KSD5	ENSG00000178209			0	0	1.591	0.67	0.260018	0.300377	317615	505271	45.47	48.7	High	High	1
FALSE		Master Protein	A0A1U9X8X5	Corneodesmosin [OS=Homo sapiens]	5	FALSE	2	13	2	528	51.5	8.35	4111		2		cell adhesion;other biological processes	non-structural extracellular	other molecular function								0	0	1.403	0.49	0.591442	0.638637	123828	173696	18.96	53.53	High	High	1
FALSE		Master Protein	A0A8I5KT88	Protein disulfide-isomerase [OS=Homo sapiens]	11	FALSE	5	35	5	512	57.7	6.49	16433		5			ER/Golgi;other cell component	other molecular function	Pf00085, Pf13848		PDIA3	A0A8I5KT88	ENSG00000167004	Prion disease pathway		1	0	0.827	-0.27			717402	593242		18.88	High	High	1
FALSE		Master Protein	Q9BQ02	submitted name: NCL protein [OS=Homo sapiens]	5	FALSE	3	16	3	482	50.9	5.02	6928		3				nucleic acid binding activity	Pf00076							0	0	2.53	1.34	0.402647	0.450136	131641	333050	63.45	52.91	High	High	1
FALSE		Master Protein	K7EK77	ATP synthase subunit alpha, mitochondrial [OS=Homo sapiens]	26	FALSE	5	63	5	207	22.2	8.62	30954		5		other metabolic processes;transport	other membranes;other cell component	transporter activity;other molecular function	Pf00006, Pf02874		ATP5F1A	K7EK77	ENSG00000152234	7q11.23 copy number variation syndrome		1	0	1.759	0.81	0.164297	0.198769	390353	686672	42.52	32.67	High	High	1
FALSE		Master Protein	B4DDU6	T-complex protein 1 subunit epsilon [OS=Homo sapiens]	4	FALSE	2	3	2	503	55.4	5.43	1360		2		protein metabolism;other metabolic processes	cytosol	other molecular function	Pf00118							0	0	0.254	-1.98			548749	139130			High	High	1
FALSE		Master Protein	P09382	Galectin-1 [OS=Homo sapiens]	19	FALSE	3	19	3	135	14.7	5.5	6367	0	3	1	cell adhesion;signal transduction;other biological processes	plasma membrane;other membranes;cytosol;ER/Golgi;other cell component	signal transduction activity or receptor binding;other molecular function	Pf00337	3956	LGALS1	B2R5E8; hsa:3956; P09382; Q9UDK5	ENSG00000100097	Immune infiltration in pancreatic cancer	Regulation of Insulin-like Growth Factor (IGF) transport and uptake by Insulin-like Growth Factor Binding Proteins (IGFBPs); Post-translational protein phosphorylation	3	0	0.839	-0.25	0.857209	0.880763	543725	455961	59.62	62.02	High	High	1
FALSE		Master Protein	Q9NXE4	Sphingomyelin phosphodiesterase 4 [OS=Homo sapiens]	2	FALSE	2	7	1	866	97.7	8.27	2722		2		cell organization and biogenesis;other metabolic processes;other biological processes	plasma membrane;other membranes;ER/Golgi;nucleus	other molecular function	Pf14724	55627	SMPD4	B1PBA3; B4DM23; B4DQ31; B4DRB8; B4DWK7; B4E0L6; E7ESA2; E9PCE6; hsa:55627; Q6FI76; Q6P1P7; Q6ZT43; Q9H0M2; Q9NW20; Q9NWL2; Q9NXE4; Q9P2C9	ENSG00000136699; ENSG00000292130		Glycosphingolipid catabolism	1	0	0.01	-6.64			975037		14.44		High	Medium	1
FALSE	A	Master Protein	A1A4E9	submitted name: Keratin 13 [OS=Homo sapiens]	18	FALSE	9	308	3	458	49.6	4.96	134418	8.83	8	5	cell organization and biogenesis;other biological processes	cytoskeleton	other molecular function	Pf00038	3860	KRT13	A1A4E9; hsa:3860		Vitamin D receptor pathway		1	2	3.581	1.84	0.00584081	0.0626052	249913	894944	29.97	25.68	Medium	High	1
FALSE		Master Protein	P30049	ATP synthase subunit delta, mitochondrial [OS=Homo sapiens]	14	FALSE	2	4	2	168	17.5	5.49	1432		2		cell organization and biogenesis;other metabolic processes;transport;other biological processes	other membranes;mitochondrion	transporter activity	Pf02823, Pf21335	513	ATP5F1D	D6W5Y3; hsa:513; P30049; Q6FG90	ENSG00000099624	Electron transport chain: OXPHOS system in mitochondria; 7q11.23 copy number variation syndrome; Oxidative phosphorylation	Cristae formation; Formation of ATP by chemiosmotic coupling	5	0	100	6.64				95600.7		34.84	Medium	High	1
FALSE		Master Protein	Q9BRF8	Serine/threonine-protein phosphatase CPPED1 [OS=Homo sapiens]	5	FALSE	2	6	2	314	35.5	6.2	2210		2			non-structural extracellular;plasma membrane;other membranes;cytosol;other cytoplasmic organelle	other molecular function	Pf00149	55313	CPPED1	B4DQ68; hsa:55313; Q6MZY9; Q9BRF8; Q9H9M9; Q9NUT6	ENSG00000103381		Neutrophil degranulation	1	0	100	6.64				124538		56.85	Medium	High	1
FALSE		Master Protein	Q6GMX0	Ig-like domain-containing protein [OS=Homo sapiens]	16	FALSE	2	8	2	236	25.8	7.97	2227	1.94	1	1	other biological processes	non-structural extracellular		Pf07654, Pf07686							0	0	100	6.64				161557		18.64	Medium	High	1
FALSE		Master Protein	H7BZ94	protein disulfide-isomerase [OS=Homo sapiens]	7	FALSE	4	19	4	464	52.5	4.87	5964	0	4	1		ER/Golgi;other cell component	other molecular function	Pf00085, Pf13848		P4HB	H7BZ94	ENSG00000185624	Type I collagen synthesis in the context of osteogenesis imperfecta		1	0	100	6.64				699041		48.64	Medium	High	1
FALSE		Master Protein	Q53H01	Acid ceramidase [OS=Homo sapiens]	5	FALSE	2	2	2	395	44.7	7.62	952		2		other metabolic processes	non-structural extracellular;other cytoplasmic organelle	other molecular function	Pf02275, Pf15508					Sphingolipid pathway; S1P receptor signal transduction		2	0	100	6.64				190445			Not Found	High	1
FALSE		Master Protein	P23396	Small ribosomal subunit protein uS3 [OS=Homo sapiens]	14	FALSE	3	4	3	243	26.7	9.66	1080	0	2	1	cell cycle OR cell proliferation;cell organization and biogenesis;protein metabolism;DNA metabolism;other metabolic processes;stress response;other biological processes	plasma membrane;other membranes;cytosol;cytoskeleton;mitochondrion;ER/Golgi;translational apparatus;nucleus;other cell component	cytoskeletal activity;nucleic acid binding activity;other molecular function	Pf00189, Pf07650	6188	RPS3	B2R7N5; hsa:6188; J3KN86; P23396; Q498B5; Q8NI95	ENSG00000149273	Cytoplasmic ribosomal proteins	Regulation of expression of SLITs and ROBOs; L13a-mediated translational silencing of Ceruloplasmin expression; Translation initiation complex formation; Formation of a pool of free 40S subunits; Formation of the ternary complex, and subsequently, the 43S complex; Ribosomal scanning and start codon recognition; GTP hydrolysis and joining of the 60S ribosomal subunit; Major pathway of rRNA process…	19	0	100	6.64				98286.3		61.66	Not Found	High	1
FALSE		Master Protein	P31040	Succinate dehydrogenase [ubiquinone] flavoprotein subunit, mitochondrial [OS=Homo sapiens]	3	FALSE	2	3	2	664	72.6	7.39	1226		2		other metabolic processes;developmental processes	other membranes;mitochondrion;nucleus	other molecular function	Pf00890, Pf02910	6389	SDHA	A8K5J6; B4DJ60; E9PBJ5; hsa:6389; P31040; Q16395; Q59GW8; Q8IW48; Q9UMY5	ENSG00000073578	Electron transport chain: OXPHOS system in mitochondria; TCA cycle and deficiency of pyruvate dehydrogenase complex (PDHc); Amino acid metabolism; Nonalcoholic fatty liver disease; Mitochondrial complex II assembly; Arsenic metabolism and reactive oxygen species generation; TCA cycle (aka Krebs or citric acid cycle)	Maturation of TCA enzymes and regulation of TCA cycle; Respiratory electron transport; Citric acid cycle (TCA cycle)	10	0	100	6.64				30685.8		27.34	Not Found	High	1
FALSE		Master Protein	B4DPH5	Aminopeptidase N [OS=Homo sapiens]	4	FALSE	3	9	3	533	61.4	5.33	3170	0	2	1			other molecular function	Pf01433, Pf11838							0	0	100	6.64				140674		69.87	Not Found	High	1
FALSE		Master Protein	B7ZLE5	Fibronectin [OS=Homo sapiens]	1	FALSE	2	3	2	2240	246.5	6.06	1364		2		cell adhesion;cell organization and biogenesis;stress response;developmental processes;other biological processes	non-structural extracellular	signal transduction activity or receptor binding;extracellular structural activity;other molecular function	Pf00039, Pf00040, Pf00041	2335	FN1	B7ZLE5		Focal adhesion; TGF-beta signaling pathway; VEGFA-VEGFR2 signaling; Inflammatory response pathway; Small cell lung cancer; IL18 signaling; CCL18 signaling; Regulation of actin cytoskeleton; Urotensin-II-mediated signaling; TROP2 regulatory signaling; Macrophage-stimulating protein (MSP) signaling		11	0	100	6.64				231088		3.82	Not Found	High	1
FALSE		Master Protein	Q53RR5	submitted name: Uncharacterized protein YWHAQ [OS=Homo sapiens]	31	FALSE	3	135	1	98	11.2	6.7	57089		3		signal transduction	other cell component	other molecular function	Pf00244		YWHAQ	Q53RR5				0	0	100	6.64				387381		13.36	Not Found	High	1
FALSE		Master Protein	Q6KB66	Keratin, type II cytoskeletal 80 [OS=Homo sapiens]	4	FALSE	2	4	2	452	50.5	5.67	1323		2		cell organization and biogenesis;other biological processes	cytosol;cytoskeleton;other cell component	bone, tooth or skin structural activity	Pf00038	144501	KRT80	hsa:144501; Q6KB66; Q6P1A5; Q7Z3Q0	ENSG00000167767		Formation of the cornified envelope	2	0	100	6.64				437508		130.28	Not Found	High	1
FALSE		Master Protein	F5H0C8	phosphopyruvate hydratase [OS=Homo sapiens]	18	FALSE	4	28	1	315	34.7	4.87	13259		4		other metabolic processes	cytosol	other molecular function	Pf00113, Pf03952		ENO2	F5H0C8	ENSG00000111674	Clear cell renal cell carcinoma pathways		1	0	100	6.64				273975		19.5	Not Found	High	1
FALSE		Master Protein	F8VZX2	submitted name: Poly(rC) binding protein 2 [OS=Homo sapiens]	7	FALSE	2	11	1	321	33.8	8.24	4954		2				nucleic acid binding activity	Pf00013		PCBP2	F8VZX2	ENSG00000197111	Ferroptosis; Modulators of TCR signaling and T cell activation		2	0	100	6.64				37794.6		6.49	Not Found	High	1
FALSE		Master Protein	P07900	Heat shock protein HSP 90-alpha [OS=Homo sapiens]	8	FALSE	6	40	2	732	84.6	5.02	19434	0	6	1	cell organization and biogenesis;protein metabolism;DNA metabolism;other metabolic processes;stress response;transport;developmental processes;other biological processes	non-structural extracellular;extracellular matrix;plasma membrane;other membranes;cytosol;cytoskeleton;mitochondrion;nucleus;other cytoplasmic organelle;other cell component	signal transduction activity or receptor binding;enzyme regulator activity;cytoskeletal activity;nucleic acid binding activity;other molecular function	Pf00183, Pf13589	3320	HSP90AA1	A8K500; B3KPJ9; hsa:3320; P07900; Q2PP14; Q5CAQ6; Q5CAQ7; Q9BVQ5	ENSG00000080824	Nucleotide-binding oligomerization domain (NOD) pathway; TNF-alpha signaling; Corticotropin-releasing hormone signaling; Aryl hydrocarbon receptor pathway; Ebstein-Barr virus LMP1 signaling; Aryl hydrocarbon receptor pathway; Constitutive androstane receptor pathway; Pregnane X receptor pathway; Glucocorticoid receptor pathway; Nuclear receptors meta-pathway; NRF2 pathway; Photodynamic therapy-in…	Regulation of actin dynamics for phagocytic cup formation; Potential therapeutics for SARS; HSP90 chaperone cycle for steroid hormone receptors (SHR) in the presence of ligand; Recruitment of NuMA to mitotic centrosomes; The role of GTSE1 in G2/M progression after G2 checkpoint; Aggrephagy; SARS-CoV-2 activates/modulates innate and adaptive immune responses; Regulation of PLK1 Activity at G2/M Tr…	71	0	100	6.64				73886		34.64	Not Found	High	1
FALSE		Master Protein	V9HWC7	Peroxiredoxin-6 [OS=Homo sapiens]	13	FALSE	3	12	3	224	25	6.38	5841		3		other metabolic processes;other biological processes	cytosol;mitochondrion	other molecular function	Pf00578, Pf10417	9588	HEL-S-128m	A0A024R938; hsa:9588; V9HWC7		VEGFA-VEGFR2 signaling		1	0	100	6.64				169762		82	Not Found	High	1
FALSE		Master Protein	P01833	Polymeric immunoglobulin receptor [OS=Homo sapiens]	2	FALSE	2	10	2	764	83.2	5.74	4104		2		transport;signal transduction;other biological processes	non-structural extracellular;plasma membrane;other membranes;other cytoplasmic organelle;other cell component	other molecular function	Pf07686	5284	PIGR	hsa:5284; P01833; Q68D81; Q8IZY7	ENSG00000162896		Neutrophil degranulation	1	0	100	6.64				111303		65.8	Not Found	High	1
FALSE		Master Protein	C9JHP4	submitted name: Eukaryotic translation initiation factor 3 subunit L [OS=Homo sapiens]	11	FALSE	2	4	2	150	17.7	5.02	1733		2		protein metabolism;other metabolic processes	other cell component	nucleic acid binding activity			EIF3L	C9JHP4	ENSG00000100129			0	0	100	6.64				115411		39.66	Not Found	High	1
FALSE		Master Protein	P05109	Protein S100-A8 [OS=Homo sapiens]	27	FALSE	3	32	3	93	10.8	7.03	13964		3		cell adhesion;cell-cell signaling;protein metabolism;other metabolic processes;stress response;transport;developmental processes;other biological processes	non-structural extracellular;plasma membrane;other membranes;cytosol;cytoskeleton;other cell component	signal transduction activity or receptor binding;cytoskeletal activity;other molecular function	Pf01023	6279	S100A8	A8K5L3; D3DV37; hsa:6279; P05109; Q5SY70; Q9UC84; Q9UC92; Q9UCJ0; Q9UCM6	ENSG00000143546	Vitamin D receptor pathway; CAMKK2 pathway	Neutrophil degranulation; ER-Phagosome pathway; MyD88:MAL(TIRAP) cascade initiated on plasma membrane; MyD88 deficiency (TLR2/4); IRAK4 deficiency (TLR2/4); Regulation of TLR by endogenous ligand; Metal sequestration by antimicrobial proteins; RHO GTPases Activate NADPH Oxidases	10	0	100	6.64				271605		83.36	Not Found	High	1
FALSE		Master Protein	A8K690	Stress-induced-phosphoprotein 1 [OS=Homo sapiens]	3	FALSE	2	6	2	543	62.6	6.8	2098		2			other cell component	other molecular function	Pf00515, Pf07719, Pf13181, Pf13414, Pf13424, Pf17830							0	0	100	6.64				212770		50.14	Not Found	High	1
FALSE		Master Protein	B4DE59	Junction plakoglobin [OS=Homo sapiens]	9	FALSE	7	1025	3	563	62.6	5.17	458038	1.77	6	3	cell adhesion;signal transduction;other biological processes	plasma membrane;other membranes;cytoskeleton;nucleus;other cell component	other molecular function	Pf00038, Pf00514							0	0	100	6.64				184410		39.94	Not Found	High	1
FALSE		Master Protein	P49327	Fatty acid synthase [OS=Homo sapiens]	1	FALSE	2	7	2	2511	273.3	6.44	3029		2		other metabolic processes;stress response;other biological processes	plasma membrane;other membranes;cytosol;ER/Golgi;other cell component	other molecular function	Pf00107, Pf00109, Pf00550, Pf00698, Pf00975, Pf02801, Pf08242, Pf08659, Pf16197, Pf21089, Pf21149	2194	FASN	hsa:2194; P49327; Q13479; Q16702; Q4LE83; Q6P4U5; Q6SS02; Q969R1; Q96C68; Q96IT0	ENSG00000169710	AMP-activated protein kinase signaling; Sterol regulatory element-binding proteins (SREBP) signaling; SREBF and miR33 in cholesterol and lipid homeostasis; Liver X receptor pathway; Nuclear receptors meta-pathway; Fatty acid biosynthesis; Angiopoietin-like protein 8 regulatory pathway; Lipid metabolism pathway; Clear cell renal cell carcinoma pathways; Metabolic reprogramming in colon cancer; Cho…	ChREBP activates metabolic gene expression; Activation of gene expression by SREBF (SREBP); Fatty acyl-CoA biosynthesis; NR1H2 & NR1H3 regulate gene expression linked to lipogenesis; Vitamin B5 (pantothenate) metabolism	18	0	100	6.64				86687.8		35.3	Not Found	High	1
FALSE		Master Protein	A0A2R8Y5S7	Radixin [OS=Homo sapiens]	3	FALSE	2	3	1	590	69.3	6.27	1058		2		cell organization and biogenesis	plasma membrane;other membranes;cytoskeleton;other cell component	cytoskeletal activity	Pf00373, Pf00769, Pf09379, Pf09380, Pf20492		RDX	A0A2R8Y5S7	ENSG00000137710			0	0	100	6.64				41269.9			Not Found	High	1
FALSE		Master Protein	A0A140VK45	Proteasome subunit beta [OS=Homo sapiens]	7	FALSE	2	3	2	241	26.5	8.13	1565		2		protein metabolism;other metabolic processes	nucleus;other cell component		Pf00227					Proteasome degradation; Alzheimer's disease and miRNA effects; Alzheimer's disease		3	0	100	6.64				262261			Not Found	High	1
FALSE		Master Protein	Q02878	Large ribosomal subunit protein eL6 [OS=Homo sapiens]	8	FALSE	3	8	3	288	32.7	10.58	3285		3		cell organization and biogenesis;protein metabolism;other metabolic processes;other biological processes	cytosol;ER/Golgi;translational apparatus;nucleus;other cell component	nucleic acid binding activity;other molecular function	Pf01159, Pf03868	6128	RPL6	hsa:6128; Q02878; Q2M3Q3; Q8WW97	ENSG00000089009	Cytoplasmic ribosomal proteins	Regulation of expression of SLITs and ROBOs; L13a-mediated translational silencing of Ceruloplasmin expression; Formation of a pool of free 40S subunits; GTP hydrolysis and joining of the 60S ribosomal subunit; Major pathway of rRNA processing in the nucleolus and cytosol; Nonsense Mediated Decay (NMD) enhanced by the Exon Junction Complex (EJC); SRP-dependent cotranslational protein targeting to…	14	0	100	6.64				322387		54.85	Not Found	High	1
FALSE		Master Protein	A0A024R3Y6	Isocitrate dehydrogenase [NADP] [OS=Homo sapiens]	5	FALSE	2	2	2	414	46.6	7.01	673		2		other metabolic processes;stress response;developmental processes;other biological processes	cytosol;mitochondrion;other cytoplasmic organelle	other molecular function	Pf00180	3417	HEL-S-26	A0A024R3Y6; hsa:3417; V9HWJ2		Glutathione metabolism		1	0	100	6.64				72232.5			Not Found	High	1
FALSE		Master Protein	A0A7I2V4F0	ATP-dependent RNA helicase [OS=Homo sapiens]	2	FALSE	2	2	2	734	81.7	7.33	788		2		RNA metabolism OR transcription;other metabolic processes	cytosol;mitochondrion;nucleus	nucleic acid binding activity;other molecular function	Pf00270, Pf00271, Pf00622		DDX1	A0A7I2V4F0	ENSG00000079785	DDX1 as a regulatory component of the Drosha microprocessor		1	0	100	6.64				70585.2			Not Found	High	1
FALSE		Master Protein	K7ERZ0	submitted name: 2',3'-cyclic nucleotide 3' phosphodiesterase [OS=Homo sapiens]	8	FALSE	2	3	2	153	17.6	5.3	951		2		other metabolic processes	other membranes	other molecular function	Pf13671		CNP	K7ERZ0	ENSG00000173786	Glial cell differentiation; MECP2 and associated Rett syndrome; FGFR3 signaling in chondrocyte proliferation and terminal differentiation; Cell lineage map for neuronal differentiation		4	0	100	6.64				83740			Not Found	High	1
FALSE		Master Protein	B4DRW1	submitted name: cDNA FLJ55805, highly similar to Keratin, type II cytoskeletal 4 [OS=Homo sapiens]	14	FALSE	8	215	4	474	51.7	6.81	92091	0	7	1		cytosol;cytoskeleton	other molecular function	Pf00038, Pf16208							0	0	100	6.64				355875		25.58	Not Found	High	1
FALSE		Master Protein	Q59F68	ATP-dependent RNA helicase [OS=Homo sapiens]	6	FALSE	2	4	2	375	42.4	5.64	2192		2				nucleic acid binding activity;other molecular function	Pf00270, Pf00271							0	0	100	6.64				182545		37.01	Not Found	High	1
FALSE		Master Protein	M0R210	Small ribosomal subunit protein uS9 [OS=Homo sapiens]	12	FALSE	2	8	2	129	14.4	10.23	2820		2		protein metabolism;other metabolic processes	translational apparatus;other cell component	other molecular function	Pf00380	6217	RPS16	M0R210	ENSG00000105193	Cytoplasmic ribosomal proteins		1	0	100	6.64				154276		28.68	Not Found	High	1
FALSE		Master Protein	A0A384NPU5	Protein disulfide-isomerase A6 [OS=Homo sapiens]	3	FALSE	2	14	2	440	48.1	5.08	4113		2		stress response	cytosol;ER/Golgi	other molecular function	Pf00085					Photodynamic therapy-induced unfolded protein response; VEGFA-VEGFR2 signaling		2	0	100	6.64				98040.4		86.58	Not Found	High	1
FALSE		Master Protein	P01859	Immunoglobulin heavy constant gamma 2 [OS=Homo sapiens]	4	FALSE	2	4	1	395	43.8	6.52	1693		2		stress response;signal transduction;other biological processes	non-structural extracellular;plasma membrane;other membranes;other cell component	signal transduction activity or receptor binding;other molecular function	Pf07654		IGHG2	A0A286YEY4; A6NE66; P01859	ENSG00000211893; ENSG00000274497		Initial triggering of complement; Classical antibody-mediated complement activation; FCGR activation; Regulation of actin dynamics for phagocytic cup formation; Role of phospholipids in phagocytosis; FCGR3A-mediated IL10 synthesis; FCGR3A-mediated phagocytosis; Regulation of Complement cascade	8	0	100	6.64				116131			Not Found	High	1
FALSE		Master Protein	Q4ZJJ2	submitted name: MHC class II antigen [OS=Homo sapiens]	6	FALSE	2	4	1	266	29.9	7.4	2016		2		other biological processes	plasma membrane;other membranes;other cytoplasmic organelle		Pf00969, Pf07654		HLA-DRB1	Q4ZJJ2				0	0	100	6.64				109070			Not Found	High	1
FALSE		Master Protein	B7Z2N4	Hypoxia up-regulated protein 1 [OS=Homo sapiens]	3	FALSE	2	3	2	981	109.6	6.14	1449		2		protein metabolism;other metabolic processes;stress response;signal transduction;other biological processes	other membranes;ER/Golgi	other molecular function	Pf00012							0	0	100	6.64				161014		3.16	Not Found	High	1
FALSE		Master Protein	Q6N096	submitted name: Uncharacterized protein DKFZp686I15196 [OS=Homo sapiens]	7	FALSE	3	8	2	466	50.9	8.06	2732		3		other biological processes	plasma membrane;other membranes;other cell component		Pf07654, Pf07686		DKFZp686I15196	Q6N096				0	2	100	6.64				266713		100.86	Not Found	High	1
FALSE		Master Protein	Q53GD1	Guanine nucleotide-binding protein subunit gamma [OS=Homo sapiens]	32	FALSE	2	4	2	72	8	8.97	1656		2		signal transduction	plasma membrane;other membranes	other molecular function	Pf00631							0	0	100	6.64				91548.4		73.26	Not Found	High	1
FALSE		Master Protein	Q8N1N4	Keratin, type II cytoskeletal 78 [OS=Homo sapiens]	6	FALSE	4	362	1	520	56.8	6.02	156070	0	4	1	cell organization and biogenesis;other biological processes	cytosol;cytoskeleton	bone, tooth or skin structural activity	Pf00038, Pf16208	196374	KRT78	A8K4D6; hsa:196374; Q5HYM7; Q7RTT2; Q8N1N4	ENSG00000170423		Formation of the cornified envelope; Differentiation of keratinocytes in interfollicular epidermis in mammalian skin	3	0	100	6.64				129205		55.44	Not Found	High	1
FALSE		Master Protein	A8K4W0	Small ribosomal subunit protein eS1 [OS=Homo sapiens]	6	FALSE	2	7	2	264	29.9	9.73	2802		2		protein metabolism;other metabolic processes;other biological processes	cytosol;translational apparatus;nucleus	other molecular function	Pf01015		RPS3A	A8K4W0				0	0	100	6.64				86615.9		32.37	Not Found	High	1
FALSE		Master Protein	Q2LIR3	submitted name: MHC class II antigen [OS=Homo sapiens]	6	FALSE	2	4	1	266	30.1	7.81	1991		2		other biological processes	plasma membrane;other membranes		Pf00969, Pf07654		HLA-DRB1	Q2LIR3				0	0	100	6.64				757799			Not Found	High	1
FALSE		Master Protein	P39023	Large ribosomal subunit protein uL3 [OS=Homo sapiens]	3	FALSE	2	10	2	403	46.1	10.18	3308		2		protein metabolism;other metabolic processes;other biological processes	cytosol;translational apparatus;nucleus;other cell component	other molecular function	Pf00297	6122	RPL3	B2RDV9; hsa:6122; P39023; Q15548; Q5I0G0	ENSG00000100316	Cytoplasmic ribosomal proteins	Regulation of expression of SLITs and ROBOs; L13a-mediated translational silencing of Ceruloplasmin expression; Formation of a pool of free 40S subunits; GTP hydrolysis and joining of the 60S ribosomal subunit; Major pathway of rRNA processing in the nucleolus and cytosol; Nonsense Mediated Decay (NMD) enhanced by the Exon Junction Complex (EJC); SRP-dependent cotranslational protein targeting to…	14	0	100	6.64				89059.8		37.74	Not Found	High	1
FALSE		Master Protein	C9JA05	submitted name: Joining chain of multimeric IgA and IgM [OS=Homo sapiens]	27	FALSE	2	4	2	70	8.2	8.56	1954		2					Pf15097		JCHAIN	C9JA05	ENSG00000132465			0	0	100	6.64				165706		3.07	Not Found	High	1
FALSE		Master Protein	K7ELW0	submitted name: Parkinsonism associated deglycase [OS=Homo sapiens]	10	FALSE	2	7	2	169	17.9	7.87	2803	0	2	1	other metabolic processes;stress response	other membranes;cytosol;nucleus		Pf01965		PARK7	K7ELW0	ENSG00000116288	Synaptic vesicle pathway; HDAC6 interactions in the central nervous system		2	0	100	6.64				120450		103.04	Not Found	High	1
FALSE		Master Protein	B4DI38	Adenylyl cyclase-associated protein 1 [OS=Homo sapiens]	3	FALSE	2	14	2	452	49	8.21	5054		2		cell organization and biogenesis;signal transduction;other biological processes	plasma membrane;other membranes;other cell component	cytoskeletal activity;other molecular function	Pf08603, Pf21938							0	0	100	6.64				168978		64.31	Not Found	High	1
